# Supplementary material for: Proteomic and transcriptomic profiling reveals a link between the PI3K pathway and lower estrogen-receptor (ER) levels and activity in ER+ breast cancer
Source: Breast Cancer Res. 2010 Jun 22;12(3):R40. doi: 10.1186/bcr2594 (PMC2917035; doi:10.1186/bcr2594)
Supplement: Additional file 2 — Genes in the transcriptomic signature of PI3K signaling. Complete set of genes in the transcriptomic signature of PI3K signaling, based on the Connectivity Map (CMap) dataset. [file bcr2594-S2.XLS]

## Sheet: Sheet1
Affy probe set	Entrez ID (na.21)	Name	Title	ttest (wortmannin - LY-294002) versus others	average (wortmannin - LY-294002)	average others	direction
220739_s_at	26505	CNNM3	cyclin M3	2.00432e-06	0.364513	-0.131769	induced PI3K inhibitor
204667_at	3169	FOXA1	forkhead box A1	2.25187e-06	0.287687	-0.115561	induced PI3K inhibitor
201236_s_at	7832	BTG2	BTG family, member 2	2.2964e-06	0.776262	0.181713	induced PI3K inhibitor
202709_at	2331	FMOD	fibromodulin	2.4879e-06	0.743267	0.00814298	induced PI3K inhibitor
219834_at	79800	ALS2CR8	amyotrophic lateral sclerosis 2 (juvenile) chromosome region, candidate 8	2.5356e-06	1.32074	0.162921	induced PI3K inhibitor
208735_s_at	10106	CTDSP2	CTD (carboxy-terminal domain, RNA polymerase II, polypeptide A) small phosphatase 2	2.75763e-06	0.438878	-0.021404	induced PI3K inhibitor
212614_at	84159	ARID5B	AT rich interactive domain 5B (MRF1-like)	2.91559e-06	0.321706	-0.0794955	induced PI3K inhibitor
208523_x_at	8346	HIST1H2BI	histone 1, H2bi	3.21262e-06	0.727959	0.0585245	induced PI3K inhibitor
221565_s_at	51063	FAM26B	family with sequence similarity 26, member B	3.76347e-06	0.883738	-0.0582116	induced PI3K inhibitor
205167_s_at	995	CDC25C	cell division cycle 25C	4.77183e-06	0.639429	0.0240822	induced PI3K inhibitor
219918_s_at	259266	ASPM	asp (abnormal spindle)-like, microcephaly associated (Drosophila)	4.81438e-06	0.260871	-0.0581473	induced PI3K inhibitor
201312_s_at	6451	SH3BGRL	SH3 domain binding glutamic acid-rich protein like	4.84862e-06	0.240742	0.031643	induced PI3K inhibitor
211706_s_at	23097	CDC2L6	cell division cycle 2-like 6 (CDK8-like) /// cell division cycle 2-like 6 (CDK8-like)	5.05826e-06	1.18371	0.000548491	induced PI3K inhibitor
219679_s_at	51322	WAC	WW domain containing adaptor with coiled-coil	5.36489e-06	0.337199	-0.0179297	induced PI3K inhibitor
212496_s_at	23030	JMJD2B	jumonji domain containing 2B	6.73609e-06	0.617756	-0.00281959	induced PI3K inhibitor
201384_s_at	4077 /// 653347	NBR1 /// LOC653347	neighbor of BRCA1 gene 1 /// similar to neighbor of BRCA1 gene 1	6.78955e-06	0.805778	0.0916768	induced PI3K inhibitor
221856_s_at	55793	FAM63A	family with sequence similarity 63, member A	8.03201e-06	0.710617	-0.018507	induced PI3K inhibitor
203445_s_at	10106	CTDSP2	CTD (carboxy-terminal domain, RNA polymerase II, polypeptide A) small phosphatase 2	8.0722e-06	0.509116	-0.0380717	induced PI3K inhibitor
204710_s_at	26100	WIPI2	WD repeat domain, phosphoinositide interacting 2	9.99655e-06	0.544034	0.0164027	induced PI3K inhibitor
202031_s_at	26100	WIPI2	WD repeat domain, phosphoinositide interacting 2	1.06016e-05	0.441633	-0.0190971	induced PI3K inhibitor
63825_at	11057	ABHD2	abhydrolase domain containing 2	1.24687e-05	0.625078	-0.002152	induced PI3K inhibitor
209864_at	23401	FRAT2	frequently rearranged in advanced T-cell lymphomas 2	1.40721e-05	0.425976	-0.0200478	induced PI3K inhibitor
203292_s_at	55823	VPS11	vacuolar protein sorting 11 (yeast)	1.506e-05	0.386123	0.0538156	induced PI3K inhibitor
201369_s_at	678	ZFP36L2	zinc finger protein 36, C3H type-like 2	1.51332e-05	0.336246	-0.189269	induced PI3K inhibitor
205566_at	11057	ABHD2	abhydrolase domain containing 2	1.52053e-05	0.653044	0.0668954	induced PI3K inhibitor
204633_s_at	9252	RPS6KA5	ribosomal protein S6 kinase, 90kDa, polypeptide 5	1.52918e-05	1.30764	0.0184624	induced PI3K inhibitor
213322_at	221443	C6orf130	chromosome 6 open reading frame 130	1.55784e-05	0.40779	-0.00891323	induced PI3K inhibitor
213529_at	146542	ZNF688	zinc finger protein 688	1.57734e-05	0.30404	-0.107484	induced PI3K inhibitor
200811_at	1153	CIRBP	cold inducible RNA binding protein	1.6051e-05	0.520999	0.0175217	induced PI3K inhibitor
215990_s_at	604	BCL6	B-cell CLL/lymphoma 6 (zinc finger protein 51)	1.6576e-05	1.61707	0.0918405	induced PI3K inhibitor
209874_x_at	54805	CNNM2	cyclin M2	1.89162e-05	0.509346	0.0120928	induced PI3K inhibitor
210407_at	5494	PPM1A	protein phosphatase 1A (formerly 2C), magnesium-dependent, alpha isoform	2.03021e-05	0.50885	-0.0782032	induced PI3K inhibitor
201886_at	80344	WDR23	WD repeat domain 23	2.0444e-05	0.42561	0.023962	induced PI3K inhibitor
201285_at	23608	MKRN1	makorin, ring finger protein, 1 /// makorin, ring finger protein, 1	2.06246e-05	0.41465	0.0390484	induced PI3K inhibitor
205396_at	4088	SMAD3	SMAD, mothers against DPP homolog 3 (Drosophila)	2.1787e-05	0.755691	0.0764883	induced PI3K inhibitor
215779_s_at	8339	HIST1H2BG	histone 1, H2bg	2.2262e-05	0.754251	0.0180595	induced PI3K inhibitor
213300_at	23130	KIAA0404	hypothetical protein LOC23130	2.22621e-05	0.341665	-0.0333757	induced PI3K inhibitor
204215_at	79161	C7orf23	chromosome 7 open reading frame 23	2.33188e-05	0.319998	0.0038282	induced PI3K inhibitor
214225_at	---	---	---	2.33857e-05	0.594942	0.0284142	induced PI3K inhibitor
204157_s_at	23387	KIAA0999	KIAA0999 protein	2.36797e-05	0.49398	0.0559475	induced PI3K inhibitor
211769_x_at	10955	SERINC3	serine incorporator 3 /// serine incorporator 3	2.60717e-05	0.403847	0.0962191	induced PI3K inhibitor
219951_s_at	55184	C20orf12	chromosome 20 open reading frame 12	2.63845e-05	0.500306	-0.00437989	induced PI3K inhibitor
212677_s_at	23177	CEP68	centrosomal protein 68kDa	2.67897e-05	0.548548	-0.0420116	induced PI3K inhibitor
209479_at	25901	CCDC28A	coiled-coil domain containing 28A	2.79957e-05	1.10477	0.130329	induced PI3K inhibitor
221985_at	54800	KLHL24	kelch-like 24 (Drosophila)	2.8958e-05	2.03199	0.321624	induced PI3K inhibitor
218284_at	4088	SMAD3	SMAD, mothers against DPP homolog 3 (Drosophila)	3.09954e-05	0.481789	0.0250753	induced PI3K inhibitor
201418_s_at	6659	SOX4	SRY (sex determining region Y)-box 4	3.18794e-05	0.410259	-0.0746971	induced PI3K inhibitor
212346_s_at	10608	MXD4	MAX dimerization protein 4	3.49942e-05	1.1364	0.222151	induced PI3K inhibitor
208656_s_at	10983	CCNI	cyclin I	3.56588e-05	0.213338	0.0371344	induced PI3K inhibitor
221984_s_at	79137	C2orf17	chromosome 2 open reading frame 17	3.64669e-05	0.360665	0.0148593	induced PI3K inhibitor
205486_at	10420	TESK2	testis-specific kinase 2	3.69718e-05	0.612402	0.011196	induced PI3K inhibitor
218505_at	79726	WDR59	WD repeat domain 59	3.9962e-05	0.263264	0.0249543	induced PI3K inhibitor
217906_at	23588	KLHDC2	kelch domain containing 2	4.22721e-05	0.523018	0.084402	induced PI3K inhibitor
208671_at	57515	SERINC1	serine incorporator 1	4.77967e-05	0.578083	0.102038	induced PI3K inhibitor
202098_s_at	3275	PRMT2	protein arginine methyltransferase 2	4.88897e-05	0.185703	-0.0677805	induced PI3K inhibitor
217877_s_at	60313	GPBP1L1	GC-rich promoter binding protein 1-like 1	4.99261e-05	0.370233	0.00878015	induced PI3K inhibitor
217783_s_at	51646	YPEL5	yippee-like 5 (Drosophila)	5.03098e-05	0.902454	0.12301	induced PI3K inhibitor
212897_at	23097	CDC2L6	cell division cycle 2-like 6 (CDK8-like)	5.17006e-05	0.99729	0.0899189	induced PI3K inhibitor
220924_s_at	54407	SLC38A2	solute carrier family 38, member 2	5.19118e-05	0.364601	0.0442119	induced PI3K inhibitor
48030_i_at	10826	C5orf4	chromosome 5 open reading frame 4	5.36002e-05	0.388508	0.0381409	induced PI3K inhibitor
219544_at	79866	C13orf34	chromosome 13 open reading frame 34	5.51075e-05	0.204544	0.0145584	induced PI3K inhibitor
209102_s_at	26959	HBP1	HMG-box transcription factor 1	5.56319e-05	1.40604	0.181791	induced PI3K inhibitor
205875_s_at	11277	TREX1	three prime repair exonuclease 1	5.58248e-05	1.1588	0.177489	induced PI3K inhibitor
203569_s_at	8481	OFD1	oral-facial-digital syndrome 1	5.59961e-05	0.401869	0.0115997	induced PI3K inhibitor
221024_s_at	81031	SLC2A10	solute carrier family 2 (facilitated glucose transporter), member 10 /// solute carrier family 2 (facilitated glucose transporter), member 10	5.82326e-05	0.61816	0.00119621	induced PI3K inhibitor
201383_s_at	4077 /// 653347	NBR1 /// LOC653347	neighbor of BRCA1 gene 1 /// similar to neighbor of BRCA1 gene 1	5.85588e-05	0.863065	0.0776932	induced PI3K inhibitor
202227_s_at	10902	BRD8	bromodomain containing 8	6.35066e-05	0.754226	-0.0128253	induced PI3K inhibitor
220715_at	80058	FLJ12547	hypothetical protein FLJ12547	6.40129e-05	1.16182	-0.14486	induced PI3K inhibitor
213996_at	29799	YPEL1	yippee-like 1 (Drosophila)	6.52027e-05	1.63292	-0.0312601	induced PI3K inhibitor
206472_s_at	7090	TLE3	transducin-like enhancer of split 3 (E(sp1) homolog, Drosophila)	6.67622e-05	0.414816	-0.0501271	induced PI3K inhibitor
56919_at	57599	WDR48	WD repeat domain 48	6.68574e-05	0.769774	0.0622257	induced PI3K inhibitor
210561_s_at	26118	WSB1	WD repeat and SOCS box-containing 1	6.93957e-05	0.422782	0.0403583	induced PI3K inhibitor
218178_s_at	57132	CHMP1B	chromatin modifying protein 1B	7.09389e-05	0.534049	0.102631	induced PI3K inhibitor
204290_s_at	4329	ALDH6A1	aldehyde dehydrogenase 6 family, member A1	7.22511e-05	0.496177	0.0924621	induced PI3K inhibitor
221986_s_at	54800	KLHL24	kelch-like 24 (Drosophila)	7.24278e-05	2.49268	0.399603	induced PI3K inhibitor
202996_at	57804	POLD4	polymerase (DNA-directed), delta 4	7.2692e-05	0.461132	-0.021343	induced PI3K inhibitor
218987_at	55729	ATF7IP	activating transcription factor 7 interacting protein	7.36301e-05	0.293916	0.000827357	induced PI3K inhibitor
213103_at	90627	STARD13	START domain containing 13	7.42546e-05	0.365189	-0.0209637	induced PI3K inhibitor
221472_at	10955	SERINC3	serine incorporator 3	7.49012e-05	0.425006	0.064466	induced PI3K inhibitor
205416_s_at	4287	ATXN3	ataxin 3	7.61885e-05	0.610575	0.0338636	induced PI3K inhibitor
212530_at	140609	NEK7	NIMA (never in mitosis gene a)-related kinase 7	8.07518e-05	0.206879	-0.0654906	induced PI3K inhibitor
221479_s_at	665	BNIP3L	BCL2/adenovirus E1B 19kDa interacting protein 3-like /// BCL2/adenovirus E1B 19kDa interacting protein 3-like	8.42349e-05	0.869249	0.156934	induced PI3K inhibitor
205415_s_at	4287	ATXN3	ataxin 3	8.81536e-05	0.660635	0.065374	induced PI3K inhibitor
202213_s_at	8450	CUL4B	cullin 4B	9.41623e-05	0.485467	0.0605183	induced PI3K inhibitor
218280_x_at	653610 /// 723790 /// 8337	HIST2H2AA3 /// LOC653610 /// HIST2H2AA4	histone 2, H2aa3 /// similar to Histone H2A.o (H2A/o) (H2A.2) (H2a-615) /// histone 2, H2aa4	9.48328e-05	0.586342	0.0578718	induced PI3K inhibitor
209020_at	51526	C20orf111	chromosome 20 open reading frame 111	9.93732e-05	0.389335	0.0646473	induced PI3K inhibitor
218234_at	51147	ING4	inhibitor of growth family, member 4	0.000104077	1.4449	0.140048	induced PI3K inhibitor
213748_at	9866	TRIM66	tripartite motif-containing 66	0.000104213	0.484599	-0.0478966	induced PI3K inhibitor
207170_s_at	25875	LETMD1	LETM1 domain containing 1	0.00010711	0.531605	0.0564044	induced PI3K inhibitor
218665_at	8322	FZD4	frizzled homolog 4 (Drosophila)	0.000107853	0.409186	0.0435389	induced PI3K inhibitor
218606_at	55625	ZDHHC7	zinc finger, DHHC-type containing 7	0.000108036	0.273931	0.0200368	induced PI3K inhibitor
216547_at	127406	LOC127406	similar to laminin receptor 1 (ribosomal protein SA)	0.000109527	0.618531	0.0773797	induced PI3K inhibitor
203155_at	9869	SETDB1	SET domain, bifurcated 1	0.000109951	0.200179	-0.138836	induced PI3K inhibitor
212697_at	162427	LOC162427	hypothetical protein LOC162427	0.000110803	0.49986	-0.00430273	induced PI3K inhibitor
40020_at	1951	CELSR3	cadherin, EGF LAG seven-pass G-type receptor 3 (flamingo homolog, Drosophila)	0.000112732	0.314959	0.038823	induced PI3K inhibitor
217122_s_at	9906	SLC35E2	solute carrier family 35, member E2	0.000113556	0.615572	-0.00571654	induced PI3K inhibitor
210761_s_at	2886	GRB7	growth factor receptor-bound protein 7	0.000113853	1.27867	-0.00268673	induced PI3K inhibitor
209012_at	7204	TRIO	triple functional domain (PTPRF interacting)	0.00012052	0.215426	-0.0519141	induced PI3K inhibitor
207186_s_at	2186	FALZ	fetal Alzheimer antigen	0.000123377	0.0504404	-0.133662	induced PI3K inhibitor
203041_s_at	3920	LAMP2	lysosomal-associated membrane protein 2	0.00012603	0.28744	0.0671846	induced PI3K inhibitor
204319_s_at	6001	RGS10	regulator of G-protein signalling 10	0.000126905	0.231092	0.0221487	induced PI3K inhibitor
211559_s_at	901	CCNG2	cyclin G2	0.000128367	1.51968	0.338866	induced PI3K inhibitor
220183_s_at	11162	NUDT6	nudix (nucleoside diphosphate linked moiety X)-type motif 6	0.000128502	0.413045	0.0332917	induced PI3K inhibitor
221478_at	665	BNIP3L	BCL2/adenovirus E1B 19kDa interacting protein 3-like /// BCL2/adenovirus E1B 19kDa interacting protein 3-like	0.000129562	0.924995	0.174214	induced PI3K inhibitor
219447_s_at	51006	SLC35C2	solute carrier family 35, member C2	0.000131236	0.328904	-0.0320158	induced PI3K inhibitor
213900_at	9413	C9orf61	chromosome 9 open reading frame 61	0.000135327	0.60914	0.0437051	induced PI3K inhibitor
203659_s_at	10206	RFP2	ret finger protein 2	0.00013997	0.195172	-0.0961755	induced PI3K inhibitor
203467_at	5372	PMM1	phosphomannomutase 1	0.000141195	0.356435	0.0369926	induced PI3K inhibitor
218769_s_at	57763	ANKRA2	ankyrin repeat, family A (RFXANK-like), 2	0.000141817	0.961417	0.171838	induced PI3K inhibitor
203140_at	604	BCL6	B-cell CLL/lymphoma 6 (zinc finger protein 51) /// B-cell CLL/lymphoma 6 (zinc finger protein 51)	0.000142763	1.09381	0.172863	induced PI3K inhibitor
219044_at	55258	FLJ10916	hypothetical protein FLJ10916	0.000144207	0.721877	0.134569	induced PI3K inhibitor
218361_at	55204	GOLPH3L	golgi phosphoprotein 3-like	0.000144541	0.541449	0.208796	induced PI3K inhibitor
221999_at	51231	VRK3	vaccinia related kinase 3	0.000145013	0.500014	0.0803249	induced PI3K inhibitor
202164_s_at	9337	CNOT8	CCR4-NOT transcription complex, subunit 8	0.000145632	0.362951	0.0845378	induced PI3K inhibitor
206776_x_at	56	ACRV1	acrosomal vesicle protein 1	0.000147773	1.24996	0.0707275	induced PI3K inhibitor
202820_at	196	AHR	aryl hydrocarbon receptor	0.000151859	0.388137	0.0560026	induced PI3K inhibitor
212355_at	23351	KIAA0323	KIAA0323	0.000154269	0.478275	-0.00454456	induced PI3K inhibitor
1316_at	7067	THRA	thyroid hormone receptor, alpha (erythroblastic leukemia viral (v-erb-a) oncogene homolog, avian)	0.000158498	0.43216	-0.0478151	induced PI3K inhibitor
201493_s_at	23369	PUM2	pumilio homolog 2 (Drosophila)	0.000160924	0.267189	-0.0332193	induced PI3K inhibitor
213153_at	23067	SETD1B	SET domain containing 1B	0.000164658	0.168455	-0.0712654	induced PI3K inhibitor
201730_s_at	7175 /// 8945	TPR /// BTRC	translocated promoter region (to activated MET oncogene) /// beta-transducin repeat containing	0.000165106	0.114988	-0.0159074	induced PI3K inhibitor
56256_at	51092	SIDT2	SID1 transmembrane family, member 2	0.000169787	0.323207	0.0328341	induced PI3K inhibitor
214058_at	4610	MYCL1	v-myc myelocytomatosis viral oncogene homolog 1, lung carcinoma derived (avian)	0.000171825	0.534993	0.0200092	induced PI3K inhibitor
217100_s_at	26043	UBXD7	UBX domain containing 7	0.00017519	0.32168	0.0195307	induced PI3K inhibitor
200921_s_at	694	BTG1	B-cell translocation gene 1, anti-proliferative	0.000175808	0.789144	0.107835	induced PI3K inhibitor
221878_at	388969	LOC388969	hypothetical LOC388969	0.000177952	0.611871	-0.118849	induced PI3K inhibitor
209271_at	2186	FALZ	fetal Alzheimer antigen	0.000178171	0.14146	-0.135404	induced PI3K inhibitor
218878_s_at	23411	SIRT1	sirtuin (silent mating type information regulation 2 homolog) 1 (S. cerevisiae)	0.000181036	0.253165	-0.0238251	induced PI3K inhibitor
210223_s_at	3140	MR1	major histocompatibility complex, class I-related	0.000181361	0.369004	0.0532711	induced PI3K inhibitor
212548_s_at	285527	FRYL	furry homolog-like (Drosophila)	0.000186449	0.44622	0.024827	induced PI3K inhibitor
200940_s_at	473	RERE	arginine-glutamic acid dipeptide (RE) repeats	0.0001889	0.297043	-0.0814858	induced PI3K inhibitor
203726_s_at	3909	LAMA3	laminin, alpha 3	0.00019143	0.406296	-0.0111764	induced PI3K inhibitor
219889_at	10023	FRAT1	frequently rearranged in advanced T-cell lymphomas	0.000191504	0.424385	-0.0138857	induced PI3K inhibitor
202553_s_at	25949	SYF2	SYF2 homolog, RNA splicing factor (S. cerevisiae)	0.000192323	0.584375	0.0606495	induced PI3K inhibitor
207108_s_at	25836	NIPBL	Nipped-B homolog (Drosophila)	0.000195579	0.243416	0.0034544	induced PI3K inhibitor
218858_at	64798	DEPDC6	DEP domain containing 6	0.000199971	0.951388	0.14458	induced PI3K inhibitor
211874_s_at	23522	MYST4	MYST histone acetyltransferase (monocytic leukemia) 4	0.000200904	0.180121	-0.134588	induced PI3K inhibitor
221937_at	---	---	CDNA FLJ34482 fis, clone HLUNG2004067	0.00020095	0.258621	-0.0991866	induced PI3K inhibitor
36019_at	8859	STK19	serine/threonine kinase 19	0.000201709	0.307512	0.0148364	induced PI3K inhibitor
201009_s_at	10628	TXNIP	thioredoxin interacting protein	0.000202562	1.03451	0.204548	induced PI3K inhibitor
201010_s_at	10628	TXNIP	thioredoxin interacting protein	0.000203818	0.98167	0.202995	induced PI3K inhibitor
211316_x_at	8837	CFLAR	CASP8 and FADD-like apoptosis regulator	0.00020475	0.245475	-0.0892673	induced PI3K inhibitor
221880_s_at	400451	LOC400451	hypothetical gene supported by AK075564; BC060873	0.000206423	0.632851	0.00971357	induced PI3K inhibitor
221701_s_at	64220	STRA6	stimulated by retinoic acid gene 6 homolog (mouse) /// stimulated by retinoic acid gene 6 homolog (mouse)	0.000208484	0.810042	0.226078	induced PI3K inhibitor
221864_at	93129	TMEM142C	transmembrane protein 142C	0.000208631	0.612952	0.0771406	induced PI3K inhibitor
214188_at	10614	HEXIM1	Hexamethylene bis-acetamide inducible 1	0.00020962	1.09692	0.0855228	induced PI3K inhibitor
210424_s_at	23015 /// 440270	GOLGA8A /// GOLGA8B	golgi autoantigen, golgin subfamily a, 8A /// golgi autoantigen, golgin subfamily a, 8B	0.000212078	0.511734	-0.0850003	induced PI3K inhibitor
201758_at	7251	TSG101	tumor susceptibility gene 101	0.000218601	0.25891	0.0286838	induced PI3K inhibitor
204641_at	4751	NEK2	NIMA (never in mitosis gene a)-related kinase 2	0.000220158	0.346246	0.0029984	induced PI3K inhibitor
201800_s_at	5007	OSBP	oxysterol binding protein	0.000220166	0.33372	0.0655346	induced PI3K inhibitor
200920_s_at	694	BTG1	B-cell translocation gene 1, anti-proliferative	0.000221056	0.828008	0.123103	induced PI3K inhibitor
212268_at	1992	SERPINB1	serpin peptidase inhibitor, clade B (ovalbumin), member 1	0.000221792	0.419123	0.0507653	induced PI3K inhibitor
207828_s_at	1063	CENPF	centromere protein F, 350/400ka (mitosin)	0.00022512	0.281569	-0.05971	induced PI3K inhibitor
215306_at	11036	ALF	TFIIA-alpha/beta-like factor	0.000225442	1.56569	0.145767	induced PI3K inhibitor
201581_at	56255	TXNDC13	thioredoxin domain containing 13	0.000225448	0.098878	-0.0883697	induced PI3K inhibitor
215582_x_at	8888	MCM3AP	MCM3 minichromosome maintenance deficient 3 (S. cerevisiae) associated protein	0.000227159	0.827623	0.0611739	induced PI3K inhibitor
221588_x_at	4329	ALDH6A1	aldehyde dehydrogenase 6 family, member A1	0.000231095	0.432903	0.0844839	induced PI3K inhibitor
208296_x_at	25816	TNFAIP8	tumor necrosis factor, alpha-induced protein 8	0.000231753	0.322314	0.0831145	induced PI3K inhibitor
205428_s_at	794	CALB2	calbindin 2, 29kDa (calretinin)	0.000232831	0.722062	0.00288515	induced PI3K inhibitor
215022_x_at	7582	ZNF33B	zinc finger protein 33B	0.000233457	0.610344	0.0128076	induced PI3K inhibitor
218973_at	79631	EFTUD1	elongation factor Tu GTP binding domain containing 1	0.000233655	0.379228	0.0771851	induced PI3K inhibitor
202524_s_at	9806	SPOCK2	sparc/osteonectin, cwcv and kazal-like domains proteoglycan (testican) 2	0.000235081	1.69252	0.303047	induced PI3K inhibitor
212828_at	8871	SYNJ2	synaptojanin 2	0.000236804	0.326389	-0.0591239	induced PI3K inhibitor
209862_s_at	9702	CEP57	centrosomal protein 57kDa	0.000236951	0.233603	0.0622953	induced PI3K inhibitor
209007_s_at	57035	C1orf63	chromosome 1 open reading frame 63	0.000239834	0.278627	0.0220648	induced PI3K inhibitor
200688_at	23450	SF3B3	splicing factor 3b, subunit 3, 130kDa	0.000240376	0.35616	0.00258489	induced PI3K inhibitor
207131_x_at	2678	GGT1	gamma-glutamyltransferase 1	0.000242902	0.808862	0.0919412	induced PI3K inhibitor
212079_s_at	4297	MLL	myeloid/lymphoid or mixed-lineage leukemia (trithorax homolog, Drosophila)	0.000244274	0.304475	-0.0434715	induced PI3K inhibitor
219561_at	51226	COPZ2	coatomer protein complex, subunit zeta 2	0.000246346	1.03531	0.0986456	induced PI3K inhibitor
202561_at	8658	TNKS	tankyrase, TRF1-interacting ankyrin-related ADP-ribose polymerase	0.00024669	0.473941	-0.0283001	induced PI3K inhibitor
210239_at	10265	IRX5	iroquois homeobox protein 5	0.000247995	0.146452	-0.196182	induced PI3K inhibitor
212238_at	171023	ASXL1	additional sex combs like 1 (Drosophila)	0.000248541	0.291173	-0.0160089	induced PI3K inhibitor
221824_s_at	220972	39149	membrane-associated ring finger (C3HC4) 8	0.0002505	0.570459	0.0737483	induced PI3K inhibitor
215099_s_at	6257	RXRB	retinoid X receptor, beta	0.000255487	1.33533	0.0224578	induced PI3K inhibitor
202033_s_at	9821	RB1CC1	RB1-inducible coiled-coil 1	0.00025635	0.575065	0.104445	induced PI3K inhibitor
215711_s_at	7465	WEE1	WEE1 homolog (S. pombe)	0.000257538	0.357727	-0.0621923	induced PI3K inhibitor
212051_at	147179	WIRE	WIRE protein	0.000263099	0.226619	-0.0204035	induced PI3K inhibitor
209204_at	8543	LMO4	LIM domain only 4	0.000264318	0.864904	0.0430083	induced PI3K inhibitor
201643_x_at	51780	JMJD1B	jumonji domain containing 1B	0.000264836	0.174441	-0.0513861	induced PI3K inhibitor
209112_at	1027	CDKN1B	cyclin-dependent kinase inhibitor 1B (p27, Kip1)	0.000265921	0.422967	-0.0339952	induced PI3K inhibitor
205052_at	549	AUH	AU RNA binding protein/enoyl-Coenzyme A hydratase	0.000269513	0.429014	-0.0226479	induced PI3K inhibitor
218346_s_at	27244	SESN1	sestrin 1	0.000270225	0.488585	0.0767279	induced PI3K inhibitor
212870_at	283349	RASSF3	Ras association (RalGDS/AF-6) domain family 3	0.000270672	0.337826	0.0022901	induced PI3K inhibitor
218022_at	51231	VRK3	vaccinia related kinase 3	0.00027086	0.266016	-0.106	induced PI3K inhibitor
46256_at	90864	SPSB3	splA/ryanodine receptor domain and SOCS box containing 3	0.000271747	0.714716	0.0888268	induced PI3K inhibitor
211257_x_at	27332	ZNF638	zinc finger protein 638	0.000274724	0.150334	-0.048919	induced PI3K inhibitor
211202_s_at	10765	JARID1B	Jumonji, AT rich interactive domain 1B (RBP2-like)	0.000276001	0.321721	0.0906296	induced PI3K inhibitor
207045_at	55610	FLJ20097	hypothetical protein LOC55610, isoform b	0.000276152	0.680227	0.0940436	induced PI3K inhibitor
216221_s_at	23369	PUM2	pumilio homolog 2 (Drosophila)	0.000276885	0.118877	-0.0596108	induced PI3K inhibitor
218630_at	54903	MKS1	Meckel syndrome, type 1	0.000278629	0.268957	0.00147282	induced PI3K inhibitor
209185_s_at	8660	IRS2	insulin receptor substrate 2	0.000279784	1.50341	0.291649	induced PI3K inhibitor
217989_at	51170	DHRS8	dehydrogenase/reductase (SDR family) member 8	0.000280562	0.770808	0.0891449	induced PI3K inhibitor
205022_s_at	1112	CHES1	checkpoint suppressor 1	0.000282499	0.651738	0.124849	induced PI3K inhibitor
204805_s_at	8971	H1FX	H1 histone family, member X	0.000287607	0.239457	0.00204866	induced PI3K inhibitor
219406_at	79078	C1orf50	chromosome 1 open reading frame 50	0.000287993	0.479234	-0.0402709	induced PI3K inhibitor
202770_s_at	901	CCNG2	cyclin G2	0.000290874	1.47324	0.37203	induced PI3K inhibitor
221511_x_at	9236	CCPG1	cell cycle progression 1	0.000297079	0.50467	0.101953	induced PI3K inhibitor
203514_at	4215	MAP3K3	mitogen-activated protein kinase kinase kinase 3	0.000297098	0.52874	0.0243029	induced PI3K inhibitor
200607_s_at	5885	RAD21	RAD21 homolog (S. pombe)	0.00029748	0.267651	-0.0492766	induced PI3K inhibitor
209019_s_at	65018	PINK1	PTEN induced putative kinase 1	0.00029829	0.552576	-0.00273199	induced PI3K inhibitor
200747_s_at	4926	NUMA1	nuclear mitotic apparatus protein 1	0.000299307	0.363486	-0.0598444	induced PI3K inhibitor
221471_at	10955	SERINC3	serine incorporator 3	0.000300644	0.416626	0.0802708	induced PI3K inhibitor
214148_at	---	---	Clone 23641 mRNA sequence	0.000304022	0.743446	-0.0467141	induced PI3K inhibitor
214730_s_at	10500 /// 2734 /// 56882	GLG1 /// SEMA6C /// CDC42SE1	golgi apparatus protein 1 /// sema domain, transmembrane domain (TM), and cytoplasmic domain, (semaphorin) 6C /// CDC42 small effector 1	0.000304356	0.23348	0.00939709	induced PI3K inhibitor
217952_x_at	23469	PHF3	PHD finger protein 3	0.000315211	0.384852	0.0582364	induced PI3K inhibitor
219757_s_at	54916	C14orf101	chromosome 14 open reading frame 101	0.00031803	0.304481	0.0416292	induced PI3K inhibitor
219001_s_at	79269	WDR32	WD repeat domain 32	0.000318552	0.366054	0.0537493	induced PI3K inhibitor
203504_s_at	19	ABCA1	ATP-binding cassette, sub-family A (ABC1), member 1	0.000322317	1.24617	0.162916	induced PI3K inhibitor
204798_at	4602	MYB	v-myb myeloblastosis viral oncogene homolog (avian)	0.000323591	0.155861	-0.141118	induced PI3K inhibitor
202331_at	593	BCKDHA	Branched chain keto acid dehydrogenase E1, alpha polypeptide	0.000325579	0.479898	0.0889056	induced PI3K inhibitor
209333_at	8408	ULK1	unc-51-like kinase 1 (C. elegans)	0.000327914	0.402956	0.0243774	induced PI3K inhibitor
221689_s_at	51227	PIGP	phosphatidylinositol glycan anchor biosynthesis, class P	0.000328508	0.223375	0.0198729	induced PI3K inhibitor
209002_s_at	57658	CALCOCO1	calcium binding and coiled-coil domain 1	0.000336045	0.889191	0.110445	induced PI3K inhibitor
201871_s_at	51035	LOC51035	unknown protein LOC51035	0.000338601	0.296816	0.0711419	induced PI3K inhibitor
203313_s_at	7050	TGIF	TGFB-induced factor (TALE family homeobox)	0.000340524	0.480168	0.0156973	induced PI3K inhibitor
216538_at	60412	EXOC4	Exocyst complex component 4	0.000344072	0.738661	-0.0274721	induced PI3K inhibitor
37872_at	8629	JRK	jerky homolog (mouse)	0.000344348	0.271833	-0.0365555	induced PI3K inhibitor
206818_s_at	54805	CNNM2	cyclin M2	0.000344942	0.621574	0.0695589	induced PI3K inhibitor
204822_at	7272	TTK	TTK protein kinase	0.000345755	0.258326	-0.0134489	induced PI3K inhibitor
209832_s_at	81620	CDT1	chromatin licensing and DNA replication factor 1	0.000352996	0.150695	-0.070089	induced PI3K inhibitor
212479_s_at	64795	RMND5A	required for meiotic nuclear division 5 homolog A (S. cerevisiae)	0.000353668	0.318043	0.055281	induced PI3K inhibitor
217010_s_at	995	CDC25C	cell division cycle 25C	0.000354999	0.711796	-0.0022093	induced PI3K inhibitor
212307_s_at	8473	OGT	O-linked N-acetylglucosamine (GlcNAc) transferase (UDP-N-acetylglucosamine:polypeptide-N-acetylglucosaminyl transferase)	0.000355481	0.339018	0.0149202	induced PI3K inhibitor
210480_s_at	4646	MYO6	myosin VI	0.000366474	0.354956	0.0525438	induced PI3K inhibitor
218507_at	29923	HIG2	hypoxia-inducible protein 2	0.000367717	0.287552	-0.0409377	induced PI3K inhibitor
213208_at	23506	KIAA0240	KIAA0240	0.000367974	0.241059	-0.117747	induced PI3K inhibitor
202731_at	27250	PDCD4	programmed cell death 4 (neoplastic transformation inhibitor)	0.000371978	0.623918	0.15918	induced PI3K inhibitor
216389_s_at	80344	WDR23	WD repeat domain 23	0.000374519	0.405575	0.0200471	induced PI3K inhibitor
216338_s_at	25844	YIPF3	Yip1 domain family, member 3	0.000375608	0.280413	-0.070417	induced PI3K inhibitor
202874_s_at	528	ATP6V1C1	ATPase, H+ transporting, lysosomal 42kDa, V1 subunit C1	0.000377797	0.260201	0.0839428	induced PI3K inhibitor
219377_at	64762	FAM59A	family with sequence similarity 59, member A	0.000380004	0.403038	0.0743865	induced PI3K inhibitor
206555_s_at	55623	THUMPD1	THUMP domain containing 1	0.000381861	0.16634	-0.0443283	induced PI3K inhibitor
204162_at	10403	KNTC2	kinetochore associated 2	0.000384529	0.267275	-0.0145072	induced PI3K inhibitor
52159_at	51409	HEMK1	HemK methyltransferase family member 1	0.000387175	0.236682	-0.0280063	induced PI3K inhibitor
205490_x_at	2707	GJB3	gap junction protein, beta 3, 31kDa (connexin 31)	0.000397119	1.03786	0.020952	induced PI3K inhibitor
200632_s_at	10397	NDRG1	N-myc downstream regulated gene 1	0.000397424	0.886074	0.242948	induced PI3K inhibitor
221096_s_at	55374	TMCO6	transmembrane and coiled-coil domains 6	0.000402491	0.568073	-0.0764277	induced PI3K inhibitor
220340_at	80000	KIAA1772	KIAA1772	0.000407774	0.848393	0.0716177	induced PI3K inhibitor
215620_at	6239	RREB1	ras responsive element binding protein 1	0.000408248	0.604985	0.0140282	induced PI3K inhibitor
221473_x_at	10955	SERINC3	serine incorporator 3	0.000412622	0.411158	0.0739913	induced PI3K inhibitor
202527_s_at	4089	SMAD4	SMAD, mothers against DPP homolog 4 (Drosophila)	0.000428692	0.257591	-0.0730918	induced PI3K inhibitor
201084_s_at	9774	BCLAF1	BCL2-associated transcription factor 1	0.000439908	0.0562002	-0.0729418	induced PI3K inhibitor
219280_at	54014	BRWD1	bromodomain and WD repeat domain containing 1	0.000443507	0.491445	-0.0297917	induced PI3K inhibitor
201165_s_at	9698	PUM1	pumilio homolog 1 (Drosophila)	0.000444913	0.245676	-0.0185424	induced PI3K inhibitor
210864_x_at	3077	HFE	hemochromatosis	0.000445353	0.693475	0.0582632	induced PI3K inhibitor
206682_at	10462	CLEC10A	C-type lectin domain family 10, member A	0.000453182	1.00326	0.0186015	induced PI3K inhibitor
201360_at	1471	CST3	cystatin C (amyloid angiopathy and cerebral hemorrhage)	0.000460984	0.26034	-0.0144353	induced PI3K inhibitor
214718_at	57798	GATAD1	GATA zinc finger domain containing 1	0.000463907	0.177341	-0.0918755	induced PI3K inhibitor
201008_s_at	10628	TXNIP	thioredoxin interacting protein	0.000464647	1.15809	0.205735	induced PI3K inhibitor
219345_at	51027	BOLA1	bolA-like 1 (E. coli)	0.000465236	0.247499	-0.02867	induced PI3K inhibitor
202769_at	901	CCNG2	cyclin G2	0.000473868	1.33815	0.344064	induced PI3K inhibitor
218655_s_at	54883	CCDC49	coiled-coil domain containing 49	0.000474676	0.387311	0.0912774	induced PI3K inhibitor
209622_at	8576	STK16	serine/threonine kinase 16	0.000475433	0.467117	0.0400301	induced PI3K inhibitor
212801_at	11113	CIT	citron (rho-interacting, serine/threonine kinase 21)	0.000478388	0.26147	-0.0300098	induced PI3K inhibitor
218171_at	9525	VPS4B	vacuolar protein sorting 4 homolog B (S. cerevisiae)	0.000478641	0.147036	-0.0257849	induced PI3K inhibitor
209184_s_at	8660	IRS2	insulin receptor substrate 2	0.000482217	1.08826	0.173027	induced PI3K inhibitor
205978_at	9365	KL	klotho	0.000484843	0.633693	-0.223435	induced PI3K inhibitor
219246_s_at	79676	OGFOD2	2-oxoglutarate and iron-dependent oxygenase domain containing 2	0.000485589	0.692559	-0.0364389	induced PI3K inhibitor
212459_x_at	8801	SUCLG2	succinate-CoA ligase, GDP-forming, beta subunit	0.000499975	0.198478	0.000207064	induced PI3K inhibitor
217993_s_at	27430	MAT2B	methionine adenosyltransferase II, beta	0.000500161	0.259036	0.0173336	induced PI3K inhibitor
218645_at	11179	ZNF277	zinc finger protein 277	0.000503438	0.469051	0.136775	induced PI3K inhibitor
218168_s_at	56997	CABC1	chaperone, ABC1 activity of bc1 complex like (S. pombe)	0.000508881	1.01903	0.0742495	induced PI3K inhibitor
222127_s_at	55763	EXOC1	exocyst complex component 1	0.000510984	0.271969	0.0372404	induced PI3K inhibitor
202772_at	3155	HMGCL	3-hydroxymethyl-3-methylglutaryl-Coenzyme A lyase (hydroxymethylglutaricaciduria)	0.000512677	0.429844	0.0904182	induced PI3K inhibitor
200648_s_at	2752	GLUL	glutamate-ammonia ligase (glutamine synthetase)	0.000520608	0.314588	-0.0551007	induced PI3K inhibitor
216041_x_at	2896	GRN	granulin	0.000521822	0.462878	0.0656853	induced PI3K inhibitor
202419_at	2531	FVT1	follicular lymphoma variant translocation 1	0.000522711	0.632808	0.0534265	induced PI3K inhibitor
41644_at	23328	SASH1	SAM and SH3 domain containing 1	0.000537545	0.420943	0.0833158	induced PI3K inhibitor
202579_x_at	10473	HMGN4	high mobility group nucleosomal binding domain 4	0.000550553	0.217349	0.0578916	induced PI3K inhibitor
201065_s_at	2969 /// 2970 /// 649791	GTF2I /// GTF2IP1 /// LOC649791	general transcription factor II, i /// general transcription factor II, i, pseudogene 1 /// similar to general transcription factor II, i isoform 1	0.000558141	0.0943633	-0.109497	induced PI3K inhibitor
202832_at	9648	GCC2	GRIP and coiled-coil domain containing 2	0.00055845	0.522423	0.0851741	induced PI3K inhibitor
221258_s_at	81930	KIF18A	kinesin family member 18A /// kinesin family member 18A	0.000560592	0.446055	0.064847	induced PI3K inhibitor
203966_s_at	5494	PPM1A	protein phosphatase 1A (formerly 2C), magnesium-dependent, alpha isoform /// protein phosphatase 1A (formerly 2C), magnesium-dependent, alpha isoform	0.000601967	0.119653	-0.0652482	induced PI3K inhibitor
218795_at	51205	ACP6	acid phosphatase 6, lysophosphatidic	0.000603879	0.281901	0.0193672	induced PI3K inhibitor
202782_s_at	51763	SKIP	skeletal muscle and kidney enriched inositol phosphatase	0.000608889	0.502782	0.0278461	induced PI3K inhibitor
212447_at	25948	KBTBD2	kelch repeat and BTB (POZ) domain containing 2	0.000613765	0.242647	0.00142525	induced PI3K inhibitor
202455_at	10014	HDAC5	histone deacetylase 5	0.000625446	0.789076	-0.0376482	induced PI3K inhibitor
205376_at	8821	INPP4B	inositol polyphosphate-4-phosphatase, type II, 105kDa	0.00062661	0.212889	-0.0840776	induced PI3K inhibitor
215001_s_at	2752	GLUL	glutamate-ammonia ligase (glutamine synthetase)	0.000627487	0.272807	-0.0120798	induced PI3K inhibitor
217023_x_at	7177	TPSAB1	tryptase alpha/beta 1	0.000634623	1.0172	0.202099	induced PI3K inhibitor
210936_at	9948	WDR1	WD repeat domain 1	0.000636506	0.717166	-0.0313119	induced PI3K inhibitor
208026_at	8361	HIST1H4F	histone 1, H4f	0.000639289	0.427235	-0.116599	induced PI3K inhibitor
205012_s_at	3029	HAGH	hydroxyacylglutathione hydrolase	0.000641273	0.388347	0.00509574	induced PI3K inhibitor
34689_at	11277	TREX1	three prime repair exonuclease 1	0.000645213	0.873916	0.0914024	induced PI3K inhibitor
216898_s_at	1285	COL4A3	collagen, type IV, alpha 3 (Goodpasture antigen)	0.000645694	0.947571	-0.0215953	induced PI3K inhibitor
200710_at	37	ACADVL	acyl-Coenzyme A dehydrogenase, very long chain	0.000655984	0.277754	0.0549985	induced PI3K inhibitor
209023_s_at	10735	STAG2	stromal antigen 2	0.000657331	0.357336	-0.0177249	induced PI3K inhibitor
203492_x_at	9702	CEP57	centrosomal protein 57kDa	0.000660322	0.253134	0.0692821	induced PI3K inhibitor
206039_at	9363	RAB33A	RAB33A, member RAS oncogene family	0.000670196	1.23794	0.0961782	induced PI3K inhibitor
218004_at	55108	BSDC1	BSD domain containing 1	0.000676252	0.426626	0.111396	induced PI3K inhibitor
212401_s_at	984 /// 985	CDC2L1 /// CDC2L2	cell division cycle 2-like 1 (PITSLRE proteins) /// cell division cycle 2-like 2 (PITSLRE proteins)	0.000678688	0.126083	-0.0216498	induced PI3K inhibitor
202960_s_at	4594	MUT	methylmalonyl Coenzyme A mutase	0.000679573	0.315626	0.0332028	induced PI3K inhibitor
214857_at	79946	C10orf95	Chromosome 10 open reading frame 95	0.000685091	0.246071	-0.0813077	induced PI3K inhibitor
221716_s_at	81616	ACSBG2	acyl-CoA synthetase bubblegum family member 2	0.000686267	1.04644	0.0429035	induced PI3K inhibitor
209022_at	10735	STAG2	stromal antigen 2	0.000690659	0.241468	0.0239982	induced PI3K inhibitor
214757_at	441259 /// 641799 /// 641800 /// 645243 /// 645248	LOC441259 /// LOC641799 /// LOC641800 /// LOC645243 /// LOC645248	similar to postmeiotic segregation increased 2-like 2 /// similar to postmeiotic segregation increased 2-like 2 /// similar to postmeiotic segregation increased 2-like 2 /// similar to postmeiotic segregation increased 2-like 2 /// similar to postmeiotic segregation increased 2-like 2	0.000691805	0.543622	-0.0483933	induced PI3K inhibitor
210252_s_at	8567	MADD	MAP-kinase activating death domain	0.000694219	0.32951	0.000694241	induced PI3K inhibitor
201368_at	678	ZFP36L2	zinc finger protein 36, C3H type-like 2	0.00069664	0.249281	-0.189426	induced PI3K inhibitor
221564_at	3275	PRMT2	protein arginine methyltransferase 2	0.000713123	0.442936	0.0353351	induced PI3K inhibitor
205381_at	10234	LRRC17	leucine rich repeat containing 17	0.000715646	1.35915	0.145018	induced PI3K inhibitor
217485_x_at	5379	PMS2L1	postmeiotic segregation increased 2-like 1	0.000724526	0.272885	0.0229787	induced PI3K inhibitor
207112_s_at	2549	GAB1	GRB2-associated binding protein 1	0.000732451	0.808616	-0.0242313	induced PI3K inhibitor
206396_at	6505	SLC1A1	solute carrier family 1 (neuronal/epithelial high affinity glutamate transporter, system Xag), member 1	0.000735982	1.19312	0.106477	induced PI3K inhibitor
219116_s_at	55208	DCUN1D2	DCN1, defective in cullin neddylation 1, domain containing 2 (S. cerevisiae)	0.000748241	0.295617	0.00770875	induced PI3K inhibitor
217770_at	51604	PIGT	phosphatidylinositol glycan anchor biosynthesis, class T	0.000749421	0.224623	0.0031745	induced PI3K inhibitor
205980_s_at	23779 /// 553158	ARHGAP8 /// LOC553158	Rho GTPase activating protein 8 /// PRR5-ARHGAP8 fusion	0.000754994	0.178957	-0.0987083	induced PI3K inhibitor
201576_s_at	2720	GLB1	galactosidase, beta 1	0.000756386	0.15224	0.00914351	induced PI3K inhibitor
201977_s_at	9812	KIAA0141	KIAA0141	0.00076236	0.42412	-0.0792313	induced PI3K inhibitor
204194_at	571	BACH1	BTB and CNC homology 1, basic leucine zipper transcription factor 1	0.000765941	0.46962	0.08633	induced PI3K inhibitor
207230_at	50937	CDON	Cdon homolog (mouse)	0.000767432	0.827675	-0.0392692	induced PI3K inhibitor
209034_at	10957	PNRC1	proline-rich nuclear receptor coactivator 1	0.000768634	1.042	0.189722	induced PI3K inhibitor
216210_x_at	11078	TRIOBP	TRIO and F-actin binding protein	0.000773478	0.211322	-0.0636688	induced PI3K inhibitor
218124_at	54884	RETSAT	retinol saturase (all-trans-retinol 13,14-reductase)	0.000777264	0.382261	0.0182613	induced PI3K inhibitor
215997_s_at	8450	CUL4B	cullin 4B	0.00078299	0.471402	0.0837725	induced PI3K inhibitor
217798_at	4848	CNOT2	CCR4-NOT transcription complex, subunit 2	0.000785543	0.145095	-0.0430461	induced PI3K inhibitor
202964_s_at	5993	RFX5	regulatory factor X, 5 (influences HLA class II expression)	0.000792349	0.298075	0.0125836	induced PI3K inhibitor
217176_s_at	7543	ZFX	zinc finger protein, X-linked	0.000797758	0.182925	-0.178235	induced PI3K inhibitor
222026_at	5935	RBM3	RNA binding motif (RNP1, RRM) protein 3	0.000804352	0.297197	0.00890373	induced PI3K inhibitor
202807_s_at	10043	TOM1	target of myb1 (chicken)	0.000804579	0.49012	0.0652928	induced PI3K inhibitor
206110_at	8357	HIST1H3H	histone 1, H3h	0.000806773	0.928371	0.157286	induced PI3K inhibitor
204640_s_at	8405	SPOP	speckle-type POZ protein	0.000810503	0.0705367	-0.0713683	induced PI3K inhibitor
48031_r_at	10826	C5orf4	chromosome 5 open reading frame 4	0.000820326	1.19553	0.126306	induced PI3K inhibitor
208286_x_at	5460 /// 5462 /// 645682	POU5F1 /// POU5F1P1 /// LOC645682	POU domain, class 5, transcription factor 1 /// POU domain, class 5, transcription factor 1 pseudogene 1 /// similar to POU domain, class 5, transcription factor 1-like protein 3	0.000829054	0.799059	-0.0262678	induced PI3K inhibitor
202421_at	3321	IGSF3	immunoglobulin superfamily, member 3	0.000829218	0.0609823	-0.14219	induced PI3K inhibitor
215369_at	90120	LOC90120	Hypothetical gene supported by AK023162	0.000830636	1.16924	0.150377	induced PI3K inhibitor
208784_s_at	116138	KLHDC3	kelch domain containing 3	0.000836281	0.340456	0.0334888	induced PI3K inhibitor
204132_s_at	2309	FOXO3A	forkhead box O3A	0.000839805	0.443117	0.0653261	induced PI3K inhibitor
214177_s_at	57326	PBXIP1	pre-B-cell leukemia transcription factor interacting protein 1	0.000842432	1.14344	0.16766	induced PI3K inhibitor
218031_s_at	1112	CHES1	checkpoint suppressor 1	0.000850261	0.554124	-0.0746713	induced PI3K inhibitor
202364_at	4601	MXI1	MAX interactor 1 /// MAX interactor 1	0.00085481	0.707458	0.133174	induced PI3K inhibitor
203627_at	3480	IGF1R	Insulin-like growth factor 1 receptor	0.000856339	0.40982	-0.0386843	induced PI3K inhibitor
212234_at	171023	ASXL1	additional sex combs like 1 (Drosophila)	0.000857647	0.184633	-0.146018	induced PI3K inhibitor
202708_s_at	8349	HIST2H2BE	histone 2, H2be	0.000860913	0.831585	0.128599	induced PI3K inhibitor
213018_at	57798	GATAD1	GATA zinc finger domain containing 1	0.000864227	0.142697	-0.100508	induced PI3K inhibitor
219767_s_at	9946	CRYZL1	crystallin, zeta (quinone reductase)-like 1	0.00086478	0.267628	-0.00125427	induced PI3K inhibitor
212936_at	83989	C5orf21	chromosome 5 open reading frame 21	0.000865721	0.409449	0.00143281	induced PI3K inhibitor
215167_at	9282	CRSP2	cofactor required for Sp1 transcriptional activation, subunit 2, 150kDa	0.000868542	0.477224	-0.00945573	induced PI3K inhibitor
219706_at	55317	C20orf29	chromosome 20 open reading frame 29	0.000882764	0.129653	-0.130059	induced PI3K inhibitor
200678_x_at	2896	GRN	granulin	0.000886122	0.46913	0.0638074	induced PI3K inhibitor
213254_at	23112	TNRC6B	trinucleotide repeat containing 6B	0.000890171	0.408634	0.0546442	induced PI3K inhibitor
201166_s_at	9698	PUM1	pumilio homolog 1 (Drosophila)	0.000912915	0.234263	0.00153352	induced PI3K inhibitor
207471_at	---	---	---	0.000913845	1.29504	-0.0723773	induced PI3K inhibitor
218431_at	63894	C14orf133	chromosome 14 open reading frame 133	0.00092191	0.353228	0.0928078	induced PI3K inhibitor
211356_x_at	3953	LEPR	leptin receptor	0.000924804	1.01814	0.116036	induced PI3K inhibitor
218471_s_at	582	BBS1	Bardet-Biedl syndrome 1	0.000938935	0.45568	0.0528919	induced PI3K inhibitor
209911_x_at	3017	HIST1H2BD	histone 1, H2bd	0.000952306	0.544061	0.0491094	induced PI3K inhibitor
210641_at	10753	CAPN9	calpain 9	0.000989942	0.754552	0.0943699	induced PI3K inhibitor
206038_s_at	7182	NR2C2	nuclear receptor subfamily 2, group C, member 2	0.000991826	0.504488	-0.0216959	induced PI3K inhibitor
215071_s_at	8334	HIST1H2AC	histone 1, H2ac	0.000992279	0.725127	0.0590928	induced PI3K inhibitor
212202_s_at	25963	TMEM87A	transmembrane protein 87A	0.00101259	0.211556	-0.0422723	induced PI3K inhibitor
204788_s_at	5498	PPOX	protoporphyrinogen oxidase	0.00101367	0.443431	0.0291349	induced PI3K inhibitor
207563_s_at	8473	OGT	O-linked N-acetylglucosamine (GlcNAc) transferase (UDP-N-acetylglucosamine:polypeptide-N-acetylglucosaminyl transferase)	0.00101686	0.365911	0.0664244	induced PI3K inhibitor
219905_at	114625	ERMAP	erythroblast membrane-associated protein (Scianna blood group)	0.00102181	0.547449	-0.0898478	induced PI3K inhibitor
209497_s_at	83759	RBM4B	RNA binding motif protein 4B	0.00102605	0.324986	-0.123382	induced PI3K inhibitor
202079_s_at	22906	TRAK1	trafficking protein, kinesin binding 1	0.00103598	0.42407	0.0303205	induced PI3K inhibitor
211240_x_at	1500	CTNND1	catenin (cadherin-associated protein), delta 1	0.00103965	0.245903	0.037262	induced PI3K inhibitor
211234_x_at	2099	ESR1	estrogen receptor 1	0.00105766	0.191284	-0.252189	induced PI3K inhibitor
212416_at	9522	SCAMP1	secretory carrier membrane protein 1	0.00106298	0.154266	0.0320741	induced PI3K inhibitor
202454_s_at	2065	ERBB3	v-erb-b2 erythroblastic leukemia viral oncogene homolog 3 (avian)	0.0010644	0.388021	-0.0626237	induced PI3K inhibitor
177_at	5337	PLD1	phospholipase D1, phosphatidylcholine-specific	0.0010722	1.07866	0.196683	induced PI3K inhibitor
200701_at	10577	NPC2	Niemann-Pick disease, type C2	0.0010774	0.324483	0.123779	induced PI3K inhibitor
210553_x_at	5046	PCSK6	proprotein convertase subtilisin/kexin type 6	0.00107941	0.885268	-0.0478116	induced PI3K inhibitor
212402_at	23091	ZC3H13	zinc finger CCCH-type containing 13	0.00108488	0.19295	-0.0182879	induced PI3K inhibitor
209212_s_at	688	KLF5	Kruppel-like factor 5 (intestinal)	0.00110197	0.392728	0.0402861	induced PI3K inhibitor
213413_at	11037	STON1	stonin 1	0.00111393	1.48688	0.160414	induced PI3K inhibitor
202220_at	22889	KIAA0907	KIAA0907	0.00113287	0.0795271	-0.0793559	induced PI3K inhibitor
222157_s_at	57599	WDR48	WD repeat domain 48	0.00113413	0.397538	0.0836978	induced PI3K inhibitor
213557_at	51755	CRKRS	Cdc2-related kinase, arginine/serine-rich	0.00113424	0.392695	0.0216208	induced PI3K inhibitor
204369_at	5290	PIK3CA	phosphoinositide-3-kinase, catalytic, alpha polypeptide	0.00114407	0.421812	0.0702108	induced PI3K inhibitor
216983_s_at	7767	ZNF224	zinc finger protein 224	0.00115392	1.51913	0.0611288	induced PI3K inhibitor
214686_at	10781	ZNF266	zinc finger protein 266	0.00115493	0.344152	0.0635037	induced PI3K inhibitor
203538_at	374666 /// 819	CAMLG /// FLJ25222	calcium modulating ligand /// CXYorf1-related protein	0.00116185	0.333031	0.112073	induced PI3K inhibitor
201057_s_at	2804	GOLGB1	golgi autoantigen, golgin subfamily b, macrogolgin (with transmembrane signal), 1	0.00116625	0.33696	0.075501	induced PI3K inhibitor
212337_at	29793 /// 55000	TI-227H /// TUG1	hypothetical protein TI-227H /// taurine upregulated gene 1	0.00117981	0.0845238	-0.0588329	induced PI3K inhibitor
203198_at	1025	CDK9	cyclin-dependent kinase 9 (CDC2-related kinase)	0.00119345	0.240389	0.00889563	induced PI3K inhibitor
222052_at	284325	C19orf54	chromosome 19 open reading frame 54	0.00120089	0.361308	0.0151437	induced PI3K inhibitor
203387_s_at	9882	TBC1D4	TBC1 domain family, member 4	0.00120117	0.160264	-0.028631	induced PI3K inhibitor
212455_at	91746	YTHDC1	YTH domain containing 1	0.00120896	0.137012	-0.0133356	induced PI3K inhibitor
213390_at	23211	C19orf7	chromosome 19 open reading frame 7	0.00120898	0.0596915	-0.17254	induced PI3K inhibitor
200613_at	1173	AP2M1	adaptor-related protein complex 2, mu 1 subunit	0.0012167	0.107567	0.0116493	induced PI3K inhibitor
212243_at	145781 /// 81488	GRINL1A /// Gcom1	glutamate receptor, ionotropic, N-methyl D-aspartate-like 1A /// GRINL1A combined protein	0.00122047	0.286094	0.041496	induced PI3K inhibitor
213161_at	158427	C9orf97	chromosome 9 open reading frame 97 /// chromosome 9 open reading frame 97	0.00122689	0.245189	-0.0167307	induced PI3K inhibitor
209782_s_at	1628	DBP	D site of albumin promoter (albumin D-box) binding protein	0.00122976	0.520552	0.0487069	induced PI3K inhibitor
214906_x_at	90634	CG018	hypothetical gene CG018	0.00123044	0.756222	0.0558063	induced PI3K inhibitor
203042_at	3920	LAMP2	lysosomal-associated membrane protein 2	0.0012455	0.23767	0.0601879	induced PI3K inhibitor
219066_at	60490	PPCDC	phosphopantothenoylcysteine decarboxylase	0.00124803	0.312331	-0.107049	induced PI3K inhibitor
220777_at	63971	KIF13A	kinesin family member 13A	0.00126181	0.730648	-0.0951594	induced PI3K inhibitor
201612_at	223	ALDH9A1	aldehyde dehydrogenase 9 family, member A1	0.00126575	0.178297	0.0290474	induced PI3K inhibitor
204464_s_at	1909	EDNRA	endothelin receptor type A	0.00126668	1.03527	0.245055	induced PI3K inhibitor
209375_at	7508	XPC	xeroderma pigmentosum, complementation group C	0.00127212	0.397525	0.0778981	induced PI3K inhibitor
202730_s_at	27250	PDCD4	programmed cell death 4 (neoplastic transformation inhibitor)	0.00130309	0.485922	0.0442054	induced PI3K inhibitor
212176_at	25957	C6orf111	chromosome 6 open reading frame 111	0.0013035	0.197536	-0.0726047	induced PI3K inhibitor
221906_at	114112	TXNRD3	thioredoxin reductase 3	0.00131259	0.309233	-0.10189	induced PI3K inhibitor
51158_at	400451	LOC400451	hypothetical gene supported by AK075564; BC060873	0.00132014	0.598821	0.0695481	induced PI3K inhibitor
205871_at	285189 /// 5342 /// 5343	PLGLB2 /// PLGLB1 /// PLGLA1	plasminogen-like B2 /// plasminogen-like B1 /// plasminogen-like A1	0.00132335	0.828799	0.0477337	induced PI3K inhibitor
220410_s_at	157922	CAMSAP1	calmodulin regulated spectrin-associated protein 1	0.00132377	0.485192	-0.357026	induced PI3K inhibitor
204131_s_at	2309	FOXO3A	forkhead box O3A	0.00132618	0.462815	0.0438365	induced PI3K inhibitor
207165_at	3161	HMMR	hyaluronan-mediated motility receptor (RHAMM)	0.00134005	0.188902	-0.0422171	induced PI3K inhibitor
210257_x_at	8450	CUL4B	cullin 4B	0.00135045	0.410233	0.0431905	induced PI3K inhibitor
218383_at	54930	C14orf94	chromosome 14 open reading frame 94	0.00135169	0.156468	0.00580859	induced PI3K inhibitor
201989_s_at	1389	CREBL2	cAMP responsive element binding protein-like 2	0.00137162	0.292496	0.0759588	induced PI3K inhibitor
203221_at	7088	TLE1	transducin-like enhancer of split 1 (E(sp1) homolog, Drosophila)	0.0013718	0.251704	-0.0427269	induced PI3K inhibitor
212177_at	25957	C6orf111	chromosome 6 open reading frame 111	0.00137517	0.319531	-0.0395511	induced PI3K inhibitor
202241_at	10221	TRIB1	tribbles homolog 1 (Drosophila)	0.00137659	0.343117	0.022112	induced PI3K inhibitor
211235_s_at	2099	ESR1	estrogen receptor 1	0.00138337	0.0479686	-0.374645	induced PI3K inhibitor
202139_at	8574	AKR7A2	aldo-keto reductase family 7, member A2 (aflatoxin aldehyde reductase)	0.00139172	0.166819	0.00454849	induced PI3K inhibitor
212226_s_at	8613	PPAP2B	phosphatidic acid phosphatase type 2B	0.00139597	0.388526	-0.0214659	induced PI3K inhibitor
212229_s_at	23014	FBXO21	F-box protein 21	0.00141446	0.144119	-0.0366765	induced PI3K inhibitor
201548_s_at	10765	JARID1B	Jumonji, AT rich interactive domain 1B (RBP2-like)	0.00141453	0.22008	0.0487809	induced PI3K inhibitor
204393_s_at	55	ACPP	acid phosphatase, prostate	0.00141947	0.979774	-0.0475019	induced PI3K inhibitor
218142_s_at	51185	CRBN	cereblon	0.00142135	0.428126	0.0197831	induced PI3K inhibitor
204137_at	7107	GPR137B	G protein-coupled receptor 137B	0.00142493	0.390115	0.0132899	induced PI3K inhibitor
37892_at	1301	COL11A1	collagen, type XI, alpha 1	0.00143093	1.12735	0.0567971	induced PI3K inhibitor
200946_x_at	2746	GLUD1	glutamate dehydrogenase 1	0.00143628	0.162308	-0.0318742	induced PI3K inhibitor
64418_at	---	---	CDNA FLJ34482 fis, clone HLUNG2004067	0.00146126	0.263118	-0.00500066	induced PI3K inhibitor
220082_at	54866	PPP1R14D	protein phosphatase 1, regulatory (inhibitor) subunit 14D	0.00148491	0.698739	-0.0810935	induced PI3K inhibitor
214195_at	1200	TPP1	tripeptidyl peptidase I	0.0014979	1.31118	0.219819	induced PI3K inhibitor
220898_at	---	---	---	0.00149953	0.784092	0.101245	induced PI3K inhibitor
200899_s_at	10724	MGEA5	meningioma expressed antigen 5 (hyaluronidase)	0.00150402	0.160979	-0.0367409	induced PI3K inhibitor
202208_s_at	10123	ARL4C	ADP-ribosylation factor-like 4C	0.00151585	0.52255	-0.0602056	induced PI3K inhibitor
204249_s_at	4005	LMO2	LIM domain only 2 (rhombotin-like 1)	0.00152811	1.03079	0.0398821	induced PI3K inhibitor
218093_s_at	55608	ANKRD10	ankyrin repeat domain 10	0.00152911	0.29694	-0.0260261	induced PI3K inhibitor
220862_s_at	23326	USP22	ubiquitin specific peptidase 22	0.00154882	1.66354	0.282124	induced PI3K inhibitor
208490_x_at	8343	HIST1H2BF	histone 1, H2bf	0.00154937	0.524573	0.0294362	induced PI3K inhibitor
218146_at	55830	GLT8D1	glycosyltransferase 8 domain containing 1	0.00157192	0.182162	-0.016124	induced PI3K inhibitor
217441_at	23032	USP33	ubiquitin specific peptidase 33	0.00158918	0.485591	0.000268376	induced PI3K inhibitor
39854_r_at	57104	PNPLA2	patatin-like phospholipase domain containing 2	0.00159029	0.434671	0.117346	induced PI3K inhibitor
62212_at	79078	C1orf50	chromosome 1 open reading frame 50	0.0015954	0.308779	0.0444291	induced PI3K inhibitor
206076_at	10233	LRRC23	leucine rich repeat containing 23	0.00163702	0.703712	-0.0422265	induced PI3K inhibitor
211689_s_at	7113	TMPRSS2	transmembrane protease, serine 2 /// transmembrane protease, serine 2	0.00164579	0.404761	-0.0327161	induced PI3K inhibitor
205526_s_at	11104	KATNA1	katanin p60 (ATPase-containing) subunit A 1	0.00166421	0.219716	0.014064	induced PI3K inhibitor
218937_at	54925	ZNF434	zinc finger protein 434	0.00166879	0.356774	0.0727622	induced PI3K inhibitor
204526_s_at	11138	TBC1D8	TBC1 domain family, member 8 (with GRAM domain)	0.00167581	0.449108	0.0630246	induced PI3K inhibitor
220770_s_at	63920	LOC63920	transposon-derived Buster3 transposase-like	0.00168545	0.331981	-0.0833167	induced PI3K inhibitor
205642_at	11064	CEP110	centrosomal protein 110kDa	0.00170358	0.649847	0.0870497	induced PI3K inhibitor
214502_at	8970	HIST1H2BJ	histone 1, H2bj	0.0017519	0.789689	0.182041	induced PI3K inhibitor
201926_s_at	1604	CD55	CD55 molecule, decay accelerating factor for complement (Cromer blood group)	0.0017665	0.511572	0.161989	induced PI3K inhibitor
201736_s_at	10299	39147	membrane-associated ring finger (C3HC4) 6	0.00177108	0.217575	0.0332612	induced PI3K inhibitor
214111_at	4978	OPCML	opioid binding protein/cell adhesion molecule-like	0.00177675	1.5849	0.0290339	induced PI3K inhibitor
210878_s_at	51780	JMJD1B	jumonji domain containing 1B	0.00178198	0.181644	-0.0521479	induced PI3K inhibitor
217736_s_at	27102	EIF2AK1	eukaryotic translation initiation factor 2-alpha kinase 1	0.00178493	0.114254	0.00964172	induced PI3K inhibitor
212471_at	23080	KIAA0241	KIAA0241	0.00179043	0.205403	-0.029858	induced PI3K inhibitor
218846_at	9439	CRSP3	cofactor required for Sp1 transcriptional activation, subunit 3, 130kDa	0.00180081	0.460835	0.0396939	induced PI3K inhibitor
209120_at	7026	NR2F2	nuclear receptor subfamily 2, group F, member 2	0.00182227	-0.00489714	-0.227865	induced PI3K inhibitor
212241_at	145781 /// 339970 /// 81488	GRINL1A /// Gcom1 /// LOC339970	glutamate receptor, ionotropic, N-methyl D-aspartate-like 1A /// GRINL1A combined protein /// similar to glutamate receptor, ionotropic, N-methyl D-aspartate-like 1A isoform 1	0.00182898	0.319376	0.0178	induced PI3K inhibitor
208369_s_at	2639	GCDH	glutaryl-Coenzyme A dehydrogenase	0.00186134	0.249164	0.0176809	induced PI3K inhibitor
208861_s_at	546 /// 642995	ATRX /// LOC642995	alpha thalassemia/mental retardation syndrome X-linked (RAD54 homolog, S. cerevisiae) /// similar to transcriptional regulator ATRX isoform 1	0.00186138	0.208367	0.021458	induced PI3K inhibitor
219639_x_at	56965	PARP6	poly (ADP-ribose) polymerase family, member 6	0.00186606	0.355618	0.0518069	induced PI3K inhibitor
219538_at	54554	WDR5B	WD repeat domain 5B	0.00187141	0.295668	-0.0148553	induced PI3K inhibitor
205181_at	7746	ZNF193	zinc finger protein 193	0.00188126	0.218673	0.00450541	induced PI3K inhibitor
209342_s_at	3551	IKBKB	inhibitor of kappa light polypeptide gene enhancer in B-cells, kinase beta	0.001898	0.269044	-0.0869134	induced PI3K inhibitor
219218_at	57597	BAHCC1	BAH domain and coiled-coil containing 1	0.0019013	0.481828	-0.105796	induced PI3K inhibitor
202623_at	55837	C14orf11	chromosome 14 open reading frame 11	0.00190995	0.375458	0.0387388	induced PI3K inhibitor
214251_s_at	4926	NUMA1	nuclear mitotic apparatus protein 1	0.00193318	0.574716	-0.115269	induced PI3K inhibitor
217969_at	738	C11orf2	chromosome 11 open reading frame2	0.00194108	0.146299	-0.00171149	induced PI3K inhibitor
220365_at	55821	ALLC	allantoicase	0.00194705	1.51215	0.274935	induced PI3K inhibitor
215412_x_at	5380	PMS2L2	postmeiotic segregation increased 2-like 2	0.00196365	0.282553	0.00944018	induced PI3K inhibitor
221954_at	51526	C20orf111	Chromosome 20 open reading frame 111	0.00196458	0.277374	0.0488311	induced PI3K inhibitor
206495_s_at	25988	MIZF	MBD2-interacting zinc finger	0.00197027	0.487348	-0.0134114	induced PI3K inhibitor
34408_at	6253	RTN2	reticulon 2	0.00198014	0.605499	0.100934	induced PI3K inhibitor
208136_s_at	81854	MGC3771	hypothetical protein MGC3771 /// hypothetical protein MGC3771	0.00199919	1.06807	0.0355597	induced PI3K inhibitor
214455_at	8347	HIST1H2BC	histone 1, H2bc	0.00200874	0.772182	-0.12756	induced PI3K inhibitor
209424_s_at	23600	AMACR	alpha-methylacyl-CoA racemase	0.00201284	0.263519	-0.0148084	induced PI3K inhibitor
212153_at	23126	POGZ	pogo transposable element with ZNF domain	0.0020156	0.166998	-0.0372866	induced PI3K inhibitor
214473_x_at	5387	PMS2L3	postmeiotic segregation increased 2-like 3	0.00202587	0.201367	-0.022482	induced PI3K inhibitor
203205_at	9682	JMJD2A	jumonji domain containing 2A	0.00203235	0.385999	0.092348	induced PI3K inhibitor
209684_at	54453	RIN2	Ras and Rab interactor 2	0.00203796	0.779474	-0.0494869	induced PI3K inhibitor
215169_at	9906	SLC35E2	solute carrier family 35, member E2	0.00203804	0.911181	-0.085024	induced PI3K inhibitor
209051_s_at	5900	RALGDS	ral guanine nucleotide dissociation stimulator	0.00209068	0.742269	-0.0214911	induced PI3K inhibitor
203831_at	22864	R3HDM2	R3H domain containing 2	0.00209165	0.262495	0.0244086	induced PI3K inhibitor
209140_x_at	3106	HLA-B	major histocompatibility complex, class I, B	0.0020931	0.213273	0.0323933	induced PI3K inhibitor
221590_s_at	4329	ALDH6A1	Aldehyde dehydrogenase 6 family, member A1	0.00209884	0.339244	0.00512549	induced PI3K inhibitor
208506_at	8968	HIST1H3F	histone 1, H3f	0.00210179	1.07386	0.10196	induced PI3K inhibitor
217166_at	---	---	---	0.00210566	0.507227	-0.121339	induced PI3K inhibitor
203254_s_at	7094	TLN1	talin 1	0.00212369	0.387425	0.102994	induced PI3K inhibitor
201295_s_at	26118 /// 401876	WSB1 /// LOC401876	WD repeat and SOCS box-containing 1 /// similar to 40S ribosomal protein S16	0.00212565	0.761948	0.0954938	induced PI3K inhibitor
38158_at	9700	ESPL1	extra spindle poles like 1 (S. cerevisiae)	0.00212635	0.103828	-0.0518952	induced PI3K inhibitor
216806_at	---	---	---	0.00213205	0.80235	0.135427	induced PI3K inhibitor
201896_s_at	84722	PSRC1	proline/serine-rich coiled-coil 1	0.00214829	0.0824415	-0.106938	induced PI3K inhibitor
203286_at	22838	RNF44	ring finger protein 44	0.0021648	0.396	-0.0139512	induced PI3K inhibitor
213274_s_at	1508	CTSB	cathepsin B	0.0021668	0.148957	-0.0453052	induced PI3K inhibitor
218041_x_at	54407	SLC38A2	solute carrier family 38, member 2	0.00218712	0.360866	0.0283019	induced PI3K inhibitor
219734_at	54847	SIDT1	SID1 transmembrane family, member 1	0.00220258	0.333487	-0.0610209	induced PI3K inhibitor
218679_s_at	51160	VPS28	vacuolar protein sorting 28 homolog (S. cerevisiae)	0.0022046	0.252554	0.022158	induced PI3K inhibitor
218988_at	55508	SLC35E3	solute carrier family 35, member E3	0.00222211	0.223121	-0.0572669	induced PI3K inhibitor
209919_x_at	2678	GGT1	gamma-glutamyltransferase 1	0.00225906	0.649924	-0.129157	induced PI3K inhibitor
201028_s_at	4267	CD99	CD99 molecule	0.00229976	0.194521	0.0243869	induced PI3K inhibitor
221250_s_at	83463	MXD3	MAX dimerization protein 3 /// MAX dimerization protein 3	0.00230338	0.844116	0.0636593	induced PI3K inhibitor
200661_at	5476	PPGB	protective protein for beta-galactosidase (galactosialidosis)	0.00231535	0.217521	0.0349615	induced PI3K inhibitor
41113_at	26048	ZNF500	zinc finger protein 500	0.00232563	0.291938	-0.0273823	induced PI3K inhibitor
218794_s_at	54957	TXNL4B	thioredoxin-like 4B	0.00232715	0.343314	0.0351712	induced PI3K inhibitor
214280_x_at	3178	HNRPA1	heterogeneous nuclear ribonucleoprotein A1	0.00233361	0.374311	0.0337662	induced PI3K inhibitor
205062_x_at	5926	ARID4A	AT rich interactive domain 4A (RBP1-like)	0.00233695	0.531302	0.0536178	induced PI3K inhibitor
217792_at	27131	SNX5	sorting nexin 5	0.00234108	0.21857	-0.0247023	induced PI3K inhibitor
213591_at	501	ALDH7A1	Aldehyde dehydrogenase 7 family, member A1	0.0023439	0.597943	-0.161742	induced PI3K inhibitor
212913_at	401251 /// 4439	MSH5 /// C6orf26	mutS homolog 5 (E. coli) /// chromosome 6 open reading frame 26	0.00234519	0.44326	0.0770217	induced PI3K inhibitor
211692_s_at	27113	BBC3	BCL2 binding component 3 /// BCL2 binding component 3	0.00235433	0.405144	0.0200492	induced PI3K inhibitor
36084_at	9820	CUL7	cullin 7	0.00235892	0.448764	0.0397438	induced PI3K inhibitor
210719_s_at	10362	HMG20B	high-mobility group 20B	0.00236262	0.115074	-0.015364	induced PI3K inhibitor
208786_s_at	81631	MAP1LC3B	microtubule-associated protein 1 light chain 3 beta	0.00236645	0.513124	0.202792	induced PI3K inhibitor
217127_at	1491	CTH	cystathionase (cystathionine gamma-lyase)	0.00236827	0.570909	0.23017	induced PI3K inhibitor
209806_at	85236	HIST1H2BK	histone 1, H2bk	0.00237702	0.383051	0.0485165	induced PI3K inhibitor
208546_x_at	8345	HIST1H2BH	histone 1, H2bh	0.00239955	0.588202	0.0529092	induced PI3K inhibitor
38398_at	8567	MADD	MAP-kinase activating death domain	0.00241865	0.272635	0.0184258	induced PI3K inhibitor
213218_at	7741	ZNF187	zinc finger protein 187	0.00246641	0.568866	0.139331	induced PI3K inhibitor
201380_at	10491	CRTAP	cartilage associated protein	0.00250084	0.112358	-0.038986	induced PI3K inhibitor
213889_at	---	---	---	0.00251997	0.27546	-0.0339768	induced PI3K inhibitor
203822_s_at	1998	ELF2	E74-like factor 2 (ets domain transcription factor)	0.00254328	0.144186	-0.0401082	induced PI3K inhibitor
202386_s_at	9665	KIAA0430	KIAA0430	0.0025549	0.679071	0.0100095	induced PI3K inhibitor
203460_s_at	5663	PSEN1	presenilin 1 (Alzheimer disease 3)	0.00256077	0.333096	0.0507185	induced PI3K inhibitor
202105_at	3476	IGBP1	immunoglobulin (CD79A) binding protein 1	0.00258795	0.327628	0.0612541	induced PI3K inhibitor
202614_at	10463	SLC30A9	solute carrier family 30 (zinc transporter), member 9	0.00259015	0.143927	0.0234591	induced PI3K inhibitor
219304_s_at	80310	PDGFD	platelet derived growth factor D	0.00259082	1.02367	0.0739486	induced PI3K inhibitor
218518_at	51306	C5orf5	chromosome 5 open reading frame 5	0.00259603	0.420424	0.0149019	induced PI3K inhibitor
219751_at	79918	SETD6	SET domain containing 6	0.00259609	0.199362	-0.156271	induced PI3K inhibitor
217353_at	120364 /// 144983 /// 3178 /// 344741 /// 388275 /// 389674 /// 642817 /// 643033 /// 644037 /// 645001 /// 645436 /// 645691 /// 645940 /// 648210 /// 648690 /// 664709 /// 664721	HNRPA1 /// LOC120364 /// RP11-78J21.1 /// LOC344741 /// HNRPA1L3 /// HNRPA1P4 /// LOC642817 /// LOC643033 /// LOC644037 /// LOC645001 /// LOC645436 /// LOC645691 /// LOC645940 /// LOC648210 /// LOC648690 /// HNRPA1L-2 /// HNRPA1P5	heterogeneous nuclear ribonucleoprotein A1 /// similar to Heterogeneous nuclear ribonucleoprotein A1 (Helix-destabilizing protein) (Single-strand binding protein) (hnRNP core protein A1) (HDP-1) (Topoisomerase-inhibitor suppressed) /// heterogeneous nuclear ribonucleoprotein A1-like /// similar to Heterogeneous nuclear ribonucleoprotein A1 (Helix-destabilizing protein) (Single-strand binding prot…	0.00260483	0.934964	-0.0407345	induced PI3K inhibitor
202149_at	4739	NEDD9	neural precursor cell expressed, developmentally down-regulated 9	0.00260866	0.618302	0.125682	induced PI3K inhibitor
212593_s_at	27250	PDCD4	programmed cell death 4 (neoplastic transformation inhibitor)	0.00261021	0.444755	0.12787	induced PI3K inhibitor
215667_x_at	641799 /// 641800 /// 645243 /// 645248	LOC641799 /// LOC641800 /// LOC645243 /// LOC645248	similar to postmeiotic segregation increased 2-like 2 /// similar to postmeiotic segregation increased 2-like 2 /// similar to postmeiotic segregation increased 2-like 2 /// similar to postmeiotic segregation increased 2-like 2	0.00261968	0.244664	-0.0313409	induced PI3K inhibitor
218609_s_at	318	NUDT2	nudix (nucleoside diphosphate linked moiety X)-type motif 2	0.0026324	0.254732	-0.113254	induced PI3K inhibitor
212406_s_at	55251	PCMTD2	protein-L-isoaspartate (D-aspartate) O-methyltransferase domain containing 2	0.00263579	0.476565	-0.0411116	induced PI3K inhibitor
203056_s_at	7799	PRDM2	PR domain containing 2, with ZNF domain	0.00264702	0.240772	-0.0430562	induced PI3K inhibitor
212458_at	200734	SPRED2	sprouty-related, EVH1 domain containing 2	0.00265936	0.218805	-0.00238845	induced PI3K inhibitor
221495_s_at	22980 /// 439921	TCF25 /// MXRA7	transcription factor 25 (basic helix-loop-helix) /// matrix-remodelling associated 7	0.00266637	0.100663	-0.0263034	induced PI3K inhibitor
210778_s_at	10608	MXD4	MAX dimerization protein 4	0.00267465	0.876056	0.158626	induced PI3K inhibitor
211950_at	23352	ZUBR1	zinc finger, UBR1 type 1	0.00267913	0.229495	0.0512925	induced PI3K inhibitor
215466_at	55857	C20orf19	Chromosome 20 open reading frame 19	0.00269378	1.40753	0.195318	induced PI3K inhibitor
212204_at	25963	TMEM87A	transmembrane protein 87A	0.00270743	0.25289	-0.0157942	induced PI3K inhibitor
206211_at	6401	SELE	selectin E (endothelial adhesion molecule 1)	0.00271571	1.29014	-0.170984	induced PI3K inhibitor
212049_at	147179	WIRE	WIRE protein	0.00273894	0.238842	0.00638643	induced PI3K inhibitor
210056_at	27289	RND1	Rho family GTPase 1	0.00274588	0.988191	0.169271	induced PI3K inhibitor
214526_x_at	5379	PMS2L1	postmeiotic segregation increased 2-like 1	0.00274876	0.207257	0.00865826	induced PI3K inhibitor
217954_s_at	23469	PHF3	PHD finger protein 3	0.00274971	0.260744	0.0515804	induced PI3K inhibitor
207966_s_at	2734 /// 56882	GLG1 /// CDC42SE1	golgi apparatus protein 1 /// CDC42 small effector 1	0.00276072	0.233604	0.0370965	induced PI3K inhibitor
210874_s_at	24142	NAT6	N-acetyltransferase 6	0.0027642	0.925452	0.0952501	induced PI3K inhibitor
203409_at	1643	DDB2	damage-specific DNA binding protein 2, 48kDa	0.0027666	0.218337	-0.025474	induced PI3K inhibitor
207361_at	26959	HBP1	HMG-box transcription factor 1	0.00277067	1.26649	0.187083	induced PI3K inhibitor
218036_x_at	51068	NMD3	NMD3 homolog (S. cerevisiae)	0.00278196	0.135874	-0.0274472	induced PI3K inhibitor
207664_at	2515	ADAM2	ADAM metallopeptidase domain 2 (fertilin beta)	0.0027829	0.540689	-0.0769046	induced PI3K inhibitor
206632_s_at	9582	APOBEC3B	apolipoprotein B mRNA editing enzyme, catalytic polypeptide-like 3B	0.00278414	0.285663	0.0671834	induced PI3K inhibitor
211679_x_at	9568	GABBR2	gamma-aminobutyric acid (GABA) B receptor, 2 /// gamma-aminobutyric acid (GABA) B receptor, 2	0.00279304	0.626907	-0.00569907	induced PI3K inhibitor
214250_at	4926	NUMA1	nuclear mitotic apparatus protein 1	0.00285626	0.538166	-0.0148897	induced PI3K inhibitor
208144_s_at	---	---	---	0.00287148	1.12543	-0.0633159	induced PI3K inhibitor
202605_at	2990	GUSB	glucuronidase, beta	0.00287204	0.165083	0.00038516	induced PI3K inhibitor
213645_at	55556	ENOSF1	enolase superfamily member 1	0.00289574	0.113419	-0.0995498	induced PI3K inhibitor
204542_at	10610	ST6GALNAC2	ST6 (alpha-N-acetyl-neuraminyl-2,3-beta-galactosyl-1,3)-N-acetylgalactosaminide alpha-2,6-sialyltransferase 2	0.00289966	0.327634	-0.0413608	induced PI3K inhibitor
203628_at	3480	IGF1R	insulin-like growth factor 1 receptor	0.00293048	0.211728	-0.0767221	induced PI3K inhibitor
202135_s_at	10120	ACTR1B	ARP1 actin-related protein 1 homolog B, centractin beta (yeast)	0.0029375	0.250698	0.0320677	induced PI3K inhibitor
201292_at	7153	TOP2A	topoisomerase (DNA) II alpha 170kDa	0.00293971	0.17343	-0.00278451	induced PI3K inhibitor
219739_at	54546	RNF186	ring finger protein 186	0.00294557	0.959245	-0.0407447	induced PI3K inhibitor
206846_s_at	10013	HDAC6	histone deacetylase 6	0.00295345	0.202634	-0.00012653	induced PI3K inhibitor
203159_at	2744	GLS	glutaminase	0.00296925	0.49765	0.0962404	induced PI3K inhibitor
213694_at	54665	RSBN1	round spermatid basic protein 1	0.00297425	0.243745	-0.0109505	induced PI3K inhibitor
219238_at	2674 /// 55650	GFRA1 /// PIGV	GDNF family receptor alpha 1 /// phosphatidylinositol glycan anchor biosynthesis, class V	0.00298242	0.555704	0.0671096	induced PI3K inhibitor
222021_x_at	255812	SDHAL1	succinate dehydrogenase complex, subunit A, flavoprotein-like 1	0.00298256	0.0735196	-0.0332186	induced PI3K inhibitor
207730_x_at	84717	HDGF2	Hepatoma-derived growth factor-related protein 2	0.00299306	0.312079	-0.0291049	induced PI3K inhibitor
213463_s_at	317662	KIAA0974	KIAA0974	0.0030212	0.537495	0.0607122	induced PI3K inhibitor
208891_at	1848	DUSP6	dual specificity phosphatase 6	0.0030289	1.01912	0.0418328	induced PI3K inhibitor
201509_at	3420	IDH3B	isocitrate dehydrogenase 3 (NAD+) beta	0.00304218	0.198607	0.00927323	induced PI3K inhibitor
202547_s_at	8874	ARHGEF7	Rho guanine nucleotide exchange factor (GEF) 7	0.00305504	0.243858	-0.0246102	induced PI3K inhibitor
49111_at	---	---	MRNA; cDNA DKFZp762M127 (from clone DKFZp762M127)	0.00307433	0.350573	-0.0318957	induced PI3K inhibitor
212546_s_at	285527	FRYL	furry homolog-like (Drosophila)	0.00311204	0.262964	0.015074	induced PI3K inhibitor
221753_at	54434	SSH1	slingshot homolog 1 (Drosophila)	0.00311628	0.104981	-0.0665399	induced PI3K inhibitor
204391_x_at	8805	TRIM24	tripartite motif-containing 24	0.00311984	0.171546	-0.0574539	induced PI3K inhibitor
220917_s_at	57728	WDR19	WD repeat domain 19	0.00313917	0.766285	0.0779152	induced PI3K inhibitor
201566_x_at	3398 /// 84099	ID2 /// ID2B	inhibitor of DNA binding 2, dominant negative helix-loop-helix protein /// inhibitor of DNA binding 2B, dominant negative helix-loop-helix protein	0.00315965	0.366973	-0.0478044	induced PI3K inhibitor
211383_s_at	22884	WDR37	WD repeat domain 37	0.00316097	0.173281	-0.04319	induced PI3K inhibitor
203547_at	920	CD4	CD4 molecule /// CD4 molecule	0.00316205	0.988447	-0.0219238	induced PI3K inhibitor
219492_at	26511	CHIC2	cysteine-rich hydrophobic domain 2	0.00317814	0.225465	0.0572839	induced PI3K inhibitor
219838_at	64927	TTC23	tetratricopeptide repeat domain 23	0.00320065	0.504523	0.0504594	induced PI3K inhibitor
221757_at	113791	MGC17330	HGFL gene /// HGFL gene	0.00322336	1.03724	0.013178	induced PI3K inhibitor
202768_at	2354	FOSB	FBJ murine osteosarcoma viral oncogene homolog B	0.00323071	1.15061	0.245794	induced PI3K inhibitor
213584_s_at	58487	ZF	HCF-binding transcription factor Zhangfei	0.00329028	0.215947	-0.0357521	induced PI3K inhibitor
209571_at	9541	CIR	CBF1 interacting corepressor	0.00329293	0.48268	0.0486514	induced PI3K inhibitor
209398_at	3006	HIST1H1C	histone 1, H1c	0.00331108	0.39103	0.0476002	induced PI3K inhibitor
203386_at	9882	TBC1D4	TBC1 domain family, member 4	0.00331766	0.419829	0.0631688	induced PI3K inhibitor
214972_at	10724	MGEA5	Meningioma expressed antigen 5 (hyaluronidase)	0.0033192	0.56363	-0.00177205	induced PI3K inhibitor
209682_at	868	CBLB	Cas-Br-M (murine) ecotropic retroviral transforming sequence b	0.00332147	0.623263	0.165289	induced PI3K inhibitor
202450_s_at	1513	CTSK	cathepsin K (pycnodysostosis)	0.00332993	0.424861	0.0200119	induced PI3K inhibitor
202239_at	143	PARP4	poly (ADP-ribose) polymerase family, member 4	0.00333067	0.238197	0.0335872	induced PI3K inhibitor
202590_s_at	5164	PDK2	pyruvate dehydrogenase kinase, isozyme 2	0.00333776	0.749543	0.0197655	induced PI3K inhibitor
204424_s_at	55885	LMO3	LIM domain only 3 (rhombotin-like 2)	0.00334371	1.14998	0.240805	induced PI3K inhibitor
221628_s_at	84656	N-PAC	cytokine-like nuclear factor n-pac	0.0033503	0.457672	-0.0785725	induced PI3K inhibitor
205745_x_at	6868	ADAM17	ADAM metallopeptidase domain 17 (tumor necrosis factor, alpha, converting enzyme)	0.00335627	0.281958	0.0652247	induced PI3K inhibitor
212083_at	113419	TEX261	testis expressed sequence 261	0.00336885	0.10983	-0.0241306	induced PI3K inhibitor
212689_s_at	55818	JMJD1A	jumonji domain containing 1A	0.00338604	0.655662	0.142068	induced PI3K inhibitor
219269_at	79618	HMBOX1	homeobox containing 1	0.00340303	0.30682	0.016595	induced PI3K inhibitor
205189_s_at	2176	FANCC	Fanconi anemia, complementation group C	0.00341192	0.248807	-0.0228622	induced PI3K inhibitor
213391_at	286148	DPY19L4	dpy-19-like 4 (C. elegans)	0.00344941	0.204181	-0.00786844	induced PI3K inhibitor
215645_at	201163	FLCN	Folliculin	0.00345769	0.400287	0.0272412	induced PI3K inhibitor
212675_s_at	---	---	---	0.00346839	0.370307	-0.0361756	induced PI3K inhibitor
218490_s_at	55900	ZNF302	zinc finger protein 302	0.00347026	0.278119	-0.0405357	induced PI3K inhibitor
207467_x_at	831	CAST	calpastatin	0.00347632	0.198269	0.0187247	induced PI3K inhibitor
212534_at	---	---	CDNA FLJ11904 fis, clone HEMBB1000048	0.00347777	0.141745	-0.0168886	induced PI3K inhibitor
211363_s_at	4507	MTAP	methylthioadenosine phosphorylase	0.00350816	0.866543	-0.0600397	induced PI3K inhibitor
212076_at	4297	MLL	myeloid/lymphoid or mixed-lineage leukemia (trithorax homolog, Drosophila)	0.00353978	0.141726	-0.0347971	induced PI3K inhibitor
201064_s_at	8761	PABPC4	poly(A) binding protein, cytoplasmic 4 (inducible form)	0.00355951	0.0756927	-0.0577149	induced PI3K inhibitor
220184_at	79923	NANOG	Nanog homeobox	0.00359454	1.34871	0.180808	induced PI3K inhibitor
202683_s_at	8731	RNMT	RNA (guanine-7-) methyltransferase	0.00361238	0.388281	0.0545269	induced PI3K inhibitor
212356_at	23351	KIAA0323	KIAA0323	0.00362248	0.391384	-0.00126263	induced PI3K inhibitor
210369_at	23075	SWAP70	SWAP-70 protein	0.00365342	1.14874	0.180433	induced PI3K inhibitor
200742_s_at	1200	TPP1	tripeptidyl peptidase I	0.00365524	0.356612	0.0970744	induced PI3K inhibitor
208201_at	22947 /// 26582 /// 26583 /// 399839 /// 440013 /// 440014 /// 440016 /// 440017 /// 441056 /// 554045 /// 643001 /// 649385 /// 649425 /// 651299 /// 651674 /// 652119 /// 652387 /// 652505 /// 652641 /// 653543 /// 653544 /// 653545 /// 653548 /// 653549	DUX4 /// DUX3 /// DUX2 /// LOC399839 /// LOC440013 /// LOC440014 /// LOC440016 /// LOC440017 /// LOC441056 /// DUX4C /// LOC643001 /// LOC649385 /// LOC649425 /// LOC651299 /// LOC651674 /// LOC652119 /// LOC652387 /// LOC652505 /// LOC652641 /// LOC653543 /// LOC653544 /// LOC653545 /// LOC653548 /// LOC653549	double homeobox, 4 /// double homeobox, 3 /// double homeobox, 2 /// similar to double homeobox 4c /// similar to double homeobox 4c /// similar to double homeobox 4c /// similar to double homeobox 4c /// similar to double homeobox 4c /// similar to double homeobox, 4 /// double homeobox 4c /// similar to double homeobox, 4 /// similar to double homeobox, 4 /// similar to double homeobox 4c /// s…	0.00367175	1.28679	0.160315	induced PI3K inhibitor
208808_s_at	3148	HMGB2	high-mobility group box 2	0.00368477	0.162291	-0.0827449	induced PI3K inhibitor
218603_at	51696	HECA	headcase homolog (Drosophila)	0.00370083	0.583306	0.0886258	induced PI3K inhibitor
220992_s_at	81627	C1orf25	chromosome 1 open reading frame 25 /// chromosome 1 open reading frame 25	0.0037056	0.258934	-0.0105091	induced PI3K inhibitor
217799_x_at	7328	UBE2H	ubiquitin-conjugating enzyme E2H (UBC8 homolog, yeast)	0.00371049	0.45641	0.105341	induced PI3K inhibitor
217162_at	7258	TSPY1	testis specific protein, Y-linked 1	0.00371851	0.935877	-0.0206525	induced PI3K inhibitor
205780_at	638	BIK	BCL2-interacting killer (apoptosis-inducing)	0.00372642	0.389916	0.0159356	induced PI3K inhibitor
202216_x_at	4802	NFYC	nuclear transcription factor Y, gamma	0.0037334	0.1347	-0.0212914	induced PI3K inhibitor
200774_at	23196	FAM120A	family with sequence similarity 120A	0.0037389	0.0563948	-0.0528381	induced PI3K inhibitor
218246_at	79594	C1orf166	chromosome 1 open reading frame 166	0.00375565	0.453386	-0.0245156	induced PI3K inhibitor
218643_s_at	9419	CRIPT	cysteine-rich PDZ-binding protein	0.0037559	0.584249	0.101428	induced PI3K inhibitor
212263_at	9444	QKI	quaking homolog, KH domain RNA binding (mouse)	0.00377368	0.168837	-0.036381	induced PI3K inhibitor
213799_s_at	5786	PTPRA	protein tyrosine phosphatase, receptor type, A	0.00380097	0.624917	-0.0266053	induced PI3K inhibitor
208475_at	55691	FRMD4A	FERM domain containing 4A	0.00381288	0.899904	-0.0504373	induced PI3K inhibitor
213243_at	157680	VPS13B	vacuolar protein sorting 13B (yeast)	0.00383931	0.269459	-0.0304209	induced PI3K inhibitor
32032_at	8220	DGCR14	DiGeorge syndrome critical region gene 14	0.0038435	0.213282	0.0151134	induced PI3K inhibitor
205607_s_at	57147	SCYL3	SCY1-like 3 (S. cerevisiae)	0.00384769	0.588837	0.0804745	induced PI3K inhibitor
203588_s_at	7029	TFDP2	transcription factor Dp-2 (E2F dimerization partner 2)	0.00385699	0.329163	0.0836514	induced PI3K inhibitor
207908_at	3849	KRT2	keratin 2 (epidermal ichthyosis bullosa of Siemens)	0.00387239	0.858964	-0.00724455	induced PI3K inhibitor
221600_s_at	28971	C11orf67	chromosome 11 open reading frame 67	0.00388887	0.415419	0.0826678	induced PI3K inhibitor
222370_x_at	388906	LOC388906	Hypothetical gene supported by BC039496	0.00389585	0.452645	-0.0599195	induced PI3K inhibitor
202131_s_at	8780	RIOK3	RIO kinase 3 (yeast) /// RIO kinase 3 (yeast)	0.00389697	0.317386	0.00971941	induced PI3K inhibitor
213034_at	23387	KIAA0999	KIAA0999 protein	0.00390531	0.213523	0.0192006	induced PI3K inhibitor
212926_at	23137	SMC5	structural maintenance of chromosomes 5	0.00390832	0.114989	-0.0825015	induced PI3K inhibitor
207990_x_at	56	ACRV1	acrosomal vesicle protein 1	0.00391326	1.13793	0.154683	induced PI3K inhibitor
202531_at	3659	IRF1	interferon regulatory factor 1	0.00391598	0.573365	0.168904	induced PI3K inhibitor
205412_at	38	ACAT1	acetyl-Coenzyme A acetyltransferase 1 (acetoacetyl Coenzyme A thiolase)	0.00392048	0.126539	0.0154751	induced PI3K inhibitor
213359_at	3184	HNRPD	Heterogeneous nuclear ribonucleoprotein D (AU-rich element RNA binding protein 1, 37kDa)	0.00394407	0.471346	0.00754189	induced PI3K inhibitor
201394_s_at	10181	RBM5	RNA binding motif protein 5	0.00395795	0.105838	-0.0584131	induced PI3K inhibitor
220936_s_at	55766	H2AFJ	H2A histone family, member J	0.00397454	0.358472	-0.0254386	induced PI3K inhibitor
222129_at	79137	C2orf17	Chromosome 2 open reading frame 17	0.0039815	0.227645	-0.0687497	induced PI3K inhibitor
204566_at	8493	PPM1D	protein phosphatase 1D magnesium-dependent, delta isoform	0.00398822	0.156431	-0.0205347	induced PI3K inhibitor
220502_s_at	6561	SLC13A1	solute carrier family 13 (sodium/sulfate symporters), member 1	0.00401879	1.19083	-0.00895005	induced PI3K inhibitor
207727_s_at	4595	MUTYH	mutY homolog (E. coli)	0.0040389	0.305713	0.049518	induced PI3K inhibitor
205050_s_at	23542	MAPK8IP2	mitogen-activated protein kinase 8 interacting protein 2	0.0040448	0.22087	-0.0863134	induced PI3K inhibitor
204882_at	9938	ARHGAP25	Rho GTPase activating protein 25	0.00404909	1.10322	0.0640082	induced PI3K inhibitor
210622_x_at	8558	CDK10	cyclin-dependent kinase (CDC2-like) 10	0.00405196	0.294036	-0.0289573	induced PI3K inhibitor
216903_s_at	10367	CBARA1	calcium binding atopy-related autoantigen 1	0.00407923	0.263832	0.0297072	induced PI3K inhibitor
219111_s_at	79039	DDX54	DEAD (Asp-Glu-Ala-Asp) box polypeptide 54	0.00408038	0.244404	0.0289507	induced PI3K inhibitor
201774_s_at	9918	CNAP1	chromosome condensation-related SMC-associated protein 1	0.00408413	0.173033	-0.027969	induced PI3K inhibitor
214176_s_at	57326	PBXIP1	Pre-B-cell leukemia transcription factor interacting protein 1	0.00408729	0.649677	0.052254	induced PI3K inhibitor
212436_at	51592	TRIM33	tripartite motif-containing 33	0.00413521	0.148772	-0.0121739	induced PI3K inhibitor
209056_s_at	988	CDC5L	CDC5 cell division cycle 5-like (S. pombe)	0.0041508	0.139284	-0.022345	induced PI3K inhibitor
214496_x_at	23522	MYST4	MYST histone acetyltransferase (monocytic leukemia) 4	0.00418205	0.151256	-0.187101	induced PI3K inhibitor
207983_s_at	10735	STAG2	stromal antigen 2	0.00422133	0.298037	0.00232816	induced PI3K inhibitor
211881_x_at	28831	IGLJ3	immunoglobulin lambda joining 3	0.00422456	0.720723	-0.0781779	induced PI3K inhibitor
214383_x_at	116138	KLHDC3	kelch domain containing 3	0.00422572	0.216168	-0.0105453	induced PI3K inhibitor
56829_at	83696	NIBP	NIK and IKK{beta} binding protein	0.00423535	0.247129	0.0263735	induced PI3K inhibitor
221605_s_at	51268	PIPOX	pipecolic acid oxidase	0.0042405	0.623906	0.0627109	induced PI3K inhibitor
218849_s_at	10848	PPP1R13L	protein phosphatase 1, regulatory (inhibitor) subunit 13 like	0.00425926	0.241183	0.0083351	induced PI3K inhibitor
204985_s_at	79090	TRAPPC6A	trafficking protein particle complex 6A	0.00426907	0.480369	0.0862712	induced PI3K inhibitor
220477_s_at	29058	C20orf30	chromosome 20 open reading frame 30	0.00427204	0.22595	0.00183335	induced PI3K inhibitor
209471_s_at	2339	FNTA	farnesyltransferase, CAAX box, alpha	0.00429756	0.2758	-0.0108733	induced PI3K inhibitor
217310_s_at	22887	FOXJ3	forkhead box J3	0.00431581	0.484349	0.0243739	induced PI3K inhibitor
208796_s_at	900	CCNG1	cyclin G1	0.00432776	0.176002	0.0602071	induced PI3K inhibitor
216202_s_at	9517	SPTLC2	serine palmitoyltransferase, long chain base subunit 2	0.00434514	0.343048	0.0760608	induced PI3K inhibitor
208284_x_at	2678	GGT1	gamma-glutamyltransferase 1	0.00437417	0.994445	0.242811	induced PI3K inhibitor
204535_s_at	5978	REST	RE1-silencing transcription factor	0.00438319	0.435423	-0.048059	induced PI3K inhibitor
38918_at	9580	SOX13	SRY (sex determining region Y)-box 13	0.00440931	0.191041	-0.0412436	induced PI3K inhibitor
219164_s_at	55102	C14orf103	chromosome 14 open reading frame 103	0.00444116	0.554171	0.102762	induced PI3K inhibitor
212332_at	5934	RBL2	retinoblastoma-like 2 (p130)	0.00446262	0.270477	-0.0978219	induced PI3K inhibitor
210229_s_at	1437	CSF2	colony stimulating factor 2 (granulocyte-macrophage)	0.00447894	0.671506	0.218139	induced PI3K inhibitor
219558_at	79572	ATP13A3	ATPase type 13A3	0.00448118	0.244197	-0.0163475	induced PI3K inhibitor
220164_s_at	51725	FBXO40	F-box protein 40	0.00451123	0.87155	-0.0491252	induced PI3K inhibitor
220755_s_at	50854	C6orf48	chromosome 6 open reading frame 48	0.00454413	0.341959	0.0514826	induced PI3K inhibitor
211033_s_at	5191	PEX7	peroxisomal biogenesis factor 7 /// peroxisomal biogenesis factor 7	0.00454835	0.197336	0.0305731	induced PI3K inhibitor
201294_s_at	26118	WSB1	WD repeat and SOCS box-containing 1	0.00455081	0.587475	0.0415441	induced PI3K inhibitor
216507_at	202018	FLJ90013	hypothetical protein FLJ90013	0.00457099	0.856754	-0.00524602	induced PI3K inhibitor
202133_at	25937	WWTR1	WW domain containing transcription regulator 1	0.0045908	0.189584	-0.061424	induced PI3K inhibitor
219700_at	57125	PLXDC1	plexin domain containing 1	0.00460422	0.727795	-0.0428781	induced PI3K inhibitor
215073_s_at	7026	NR2F2	nuclear receptor subfamily 2, group F, member 2	0.00461851	-0.0595199	-0.290331	induced PI3K inhibitor
213272_s_at	57146	TMEM159	transmembrane protein 159	0.00463498	0.268651	0.0234195	induced PI3K inhibitor
202360_at	9794	MAML1	mastermind-like 1 (Drosophila)	0.00463889	0.104687	-0.0490253	induced PI3K inhibitor
208527_x_at	8344	HIST1H2BE	histone 1, H2be	0.00469017	0.527478	0.0644904	induced PI3K inhibitor
201055_s_at	10949	HNRPA0	heterogeneous nuclear ribonucleoprotein A0	0.00470777	0.185966	-0.0466382	induced PI3K inhibitor
213200_at	6855	SYP	synaptophysin	0.00471673	0.717953	0.048416	induced PI3K inhibitor
215044_s_at	10254	STAM2	signal transducing adaptor molecule (SH3 domain and ITAM motif) 2	0.00477472	0.194051	0.00736449	induced PI3K inhibitor
214474_at	5565	PRKAB2	protein kinase, AMP-activated, beta 2 non-catalytic subunit	0.00478537	0.377849	0.0375794	induced PI3K inhibitor
201990_s_at	1389	CREBL2	cAMP responsive element binding protein-like 2	0.00480484	0.222351	0.0119366	induced PI3K inhibitor
212960_at	23158	TBC1D9	TBC1 domain family, member 9 (with GRAM domain)	0.00480863	0.293106	-0.0147343	induced PI3K inhibitor
217413_s_at	7148	TNXB	tenascin XB	0.00481479	0.806601	-0.0606894	induced PI3K inhibitor
220173_at	80127	C14orf45	chromosome 14 open reading frame 45	0.00481588	0.329115	0.0654786	induced PI3K inhibitor
209075_s_at	23479	NIFUN	NifU-like N-terminal domain containing	0.00483154	0.156696	0.00212236	induced PI3K inhibitor
203226_s_at	6302	TSPAN31	tetraspanin 31	0.00483682	0.268783	0.0818361	induced PI3K inhibitor
212908_at	23341	DNAJC16	DnaJ (Hsp40) homolog, subfamily C, member 16	0.00484207	0.400915	0.0622396	induced PI3K inhibitor
208966_x_at	3428	IFI16	interferon, gamma-inducible protein 16	0.00485784	1.41612	0.149742	induced PI3K inhibitor
218165_at	64769	C1orf149	chromosome 1 open reading frame 149	0.00486619	0.100674	-0.030664	induced PI3K inhibitor
209604_s_at	2625	GATA3	GATA binding protein 3	0.00487856	0.0624031	-0.170657	induced PI3K inhibitor
203080_s_at	29994	BAZ2B	bromodomain adjacent to zinc finger domain, 2B	0.00488416	0.411619	0.0818586	induced PI3K inhibitor
41329_at	57147	SCYL3	SCY1-like 3 (S. cerevisiae)	0.00488728	0.317561	0.0381121	induced PI3K inhibitor
205408_at	8028	MLLT10	myeloid/lymphoid or mixed-lineage leukemia (trithorax homolog, Drosophila); translocated to, 10	0.00488989	0.251343	0.00386583	induced PI3K inhibitor
215668_s_at	5364	PLXNB1	plexin B1	0.00489219	0.947924	0.148675	induced PI3K inhibitor
218617_at	54802	TRIT1	tRNA isopentenyltransferase 1	0.00489236	0.172214	0.0298987	induced PI3K inhibitor
214620_x_at	5066	PAM	peptidylglycine alpha-amidating monooxygenase	0.00491082	0.276775	0.0320895	induced PI3K inhibitor
204334_at	8609	KLF7	Kruppel-like factor 7 (ubiquitous)	0.00491872	0.586451	0.0234897	induced PI3K inhibitor
210146_x_at	10288	LILRB2	leukocyte immunoglobulin-like receptor, subfamily B (with TM and ITIM domains), member 2	0.00496799	0.870159	-0.14561	induced PI3K inhibitor
209662_at	1070	CETN3	centrin, EF-hand protein, 3 (CDC31 homolog, yeast)	0.00497001	0.145959	-0.0395924	induced PI3K inhibitor
209766_at	10935	PRDX3	peroxiredoxin 3	0.0049904	0.791114	0.22059	induced PI3K inhibitor
218720_x_at	26470 /// 652900	SEZ6L2 /// LOC652900	seizure related 6 homolog (mouse)-like 2 /// similar to seizure related 6 homolog (mouse)-like 2 isoform 1	0.00502882	0.247604	0.0131133	induced PI3K inhibitor
211355_x_at	3953	LEPR	leptin receptor	0.00504436	0.56031	0.0312344	induced PI3K inhibitor
204480_s_at	79095	C9orf16	chromosome 9 open reading frame 16	0.00504612	0.203712	0.0794328	induced PI3K inhibitor
220070_at	79831	JMJD5	jumonji domain containing 5	0.00509026	0.404854	-0.147898	induced PI3K inhibitor
203575_at	1459	CSNK2A2	casein kinase 2, alpha prime polypeptide	0.005099	0.330784	0.0410675	induced PI3K inhibitor
204212_at	10005	ACOT8	acyl-CoA thioesterase 8	0.00510582	0.373127	0.0245769	induced PI3K inhibitor
201255_x_at	7917	BAT3	HLA-B associated transcript 3	0.00512387	0.121843	-0.0333736	induced PI3K inhibitor
40829_at	23038	WDTC1	WD and tetratricopeptide repeats 1	0.00512832	0.442132	0.0557976	induced PI3K inhibitor
206587_at	10693	CCT6B	chaperonin containing TCP1, subunit 6B (zeta 2)	0.00520994	0.499394	0.00434406	induced PI3K inhibitor
214731_at	55917	CTTNBP2NL	CTTNBP2 N-terminal like	0.00521875	0.310408	-3.96471e-05	induced PI3K inhibitor
203916_at	8509	NDST2	N-deacetylase/N-sulfotransferase (heparan glucosaminyl) 2	0.00523156	0.264795	-0.105292	induced PI3K inhibitor
202962_at	23303	KIF13B	kinesin family member 13B	0.00525181	0.656193	0.128524	induced PI3K inhibitor
219426_at	192669	EIF2C3	eukaryotic translation initiation factor 2C, 3	0.00527898	0.18059	-0.0112605	induced PI3K inhibitor
214258_x_at	10524	HTATIP	HIV-1 Tat interacting protein, 60kDa	0.00535149	0.142192	-0.0710705	induced PI3K inhibitor
217838_s_at	51466	EVL	Enah/Vasp-like	0.00536326	0.0635176	-0.117273	induced PI3K inhibitor
221966_at	56834	GPR137	G protein-coupled receptor 137	0.00537093	0.520807	-0.0276791	induced PI3K inhibitor
203656_at	9896	KIAA0274	KIAA0274	0.00538412	0.19196	0.00963547	induced PI3K inhibitor
210220_at	2535	FZD2	frizzled homolog 2 (Drosophila)	0.00541416	0.483593	0.00633058	induced PI3K inhibitor
220749_at	79741	C10orf68	chromosome 10 open reading frame 68	0.00542483	0.774314	-0.0782385	induced PI3K inhibitor
213444_at	643641	LOC643641	hypothetical protein LOC643641	0.00544877	0.639075	0.136221	induced PI3K inhibitor
219957_at	55680	RUFY2	RUN and FYVE domain containing 2	0.0054541	0.283404	-0.0108041	induced PI3K inhibitor
212257_s_at	6595	SMARCA2	SWI/SNF related, matrix associated, actin dependent regulator of chromatin, subfamily a, member 2	0.00551113	0.237745	-0.0326161	induced PI3K inhibitor
218920_at	54540	FLJ10404	hypothetical protein FLJ10404	0.00556244	0.261379	-0.0587762	induced PI3K inhibitor
210732_s_at	3964	LGALS8	lectin, galactoside-binding, soluble, 8 (galectin 8)	0.00557691	0.341173	0.0562673	induced PI3K inhibitor
78047_s_at	---	---	---	0.00562953	0.259594	0.0517468	induced PI3K inhibitor
213136_at	5771	PTPN2	protein tyrosine phosphatase, non-receptor type 2	0.00563505	0.284043	-0.0662838	induced PI3K inhibitor
220940_at	57730	KIAA1641	KIAA1641	0.00564837	0.226307	-0.139364	induced PI3K inhibitor
207616_s_at	10010	TANK	TRAF family member-associated NFKB activator	0.00565523	0.328457	0.0867802	induced PI3K inhibitor
206053_at	22869	ZNF510	zinc finger protein 510	0.00567843	0.321064	-0.0105688	induced PI3K inhibitor
205614_x_at	4485	MST1	macrophage stimulating 1 (hepatocyte growth factor-like)	0.00568143	0.876283	-0.115705	induced PI3K inhibitor
211596_s_at	26018	LRIG1	leucine-rich repeats and immunoglobulin-like domains 1 /// leucine-rich repeats and immunoglobulin-like domains 1	0.00570659	0.501031	0.0823403	induced PI3K inhibitor
218519_at	55032	SLC35A5	solute carrier family 35, member A5	0.00570969	0.347915	-0.00441696	induced PI3K inhibitor
215640_at	23102	TBC1D2B	TBC1 domain family, member 2B	0.00572573	0.71132	0.0900216	induced PI3K inhibitor
209599_s_at	58497	PRUNE	prune homolog (Drosophila)	0.00573719	0.304263	0.057214	induced PI3K inhibitor
212840_at	26043	UBXD7	UBX domain containing 7	0.0057641	0.268983	0.0336548	induced PI3K inhibitor
215509_s_at	699	BUB1	BUB1 budding uninhibited by benzimidazoles 1 homolog (yeast)	0.00577242	0.321947	-0.010224	induced PI3K inhibitor
209027_s_at	10006	ABI1	abl-interactor 1	0.00579192	0.249244	0.00582324	induced PI3K inhibitor
211331_x_at	3077	HFE	hemochromatosis	0.00579804	0.801216	-0.0464609	induced PI3K inhibitor
65884_at	11253	MAN1B1	mannosidase, alpha, class 1B, member 1	0.00580664	0.138998	-0.0114453	induced PI3K inhibitor
205987_at	911	CD1C	CD1c molecule	0.00581414	1.16977	0.0842907	induced PI3K inhibitor
218204_s_at	79443	FYCO1	FYVE and coiled-coil domain containing 1	0.00583891	0.269234	-0.0466841	induced PI3K inhibitor
213659_at	7626	ZNF75	zinc finger protein 75 (D8C6)	0.00584143	0.513204	0.0786803	induced PI3K inhibitor
215789_s_at	55966	AJAP1	adherens junction associated protein 1	0.00597002	0.72587	8.01947e-05	induced PI3K inhibitor
217133_x_at	1550 /// 1555	CYP2A7P1 /// CYP2B6	cytochrome P450, family 2, subfamily A, polypeptide 7 pseudogene 1 /// cytochrome P450, family 2, subfamily B, polypeptide 6	0.00602669	1.26366	0.15201	induced PI3K inhibitor
221962_s_at	7328	UBE2H	ubiquitin-conjugating enzyme E2H (UBC8 homolog, yeast)	0.00603042	0.509345	0.124082	induced PI3K inhibitor
215326_at	10298	PAK4	p21(CDKN1A)-activated kinase 4	0.00603509	0.886716	-0.0975627	induced PI3K inhibitor
204295_at	6834	SURF1	surfeit 1	0.00608145	0.24605	0.0582368	induced PI3K inhibitor
200983_x_at	966	CD59	CD59 molecule, complement regulatory protein	0.00608366	0.225578	0.0662323	induced PI3K inhibitor
218177_at	57132	CHMP1B	chromatin modifying protein 1B	0.00610312	0.446579	0.0934783	induced PI3K inhibitor
207949_s_at	3382	ICA1	islet cell autoantigen 1, 69kDa	0.00612234	0.392979	0.159285	induced PI3K inhibitor
208352_x_at	286	ANK1	ankyrin 1, erythrocytic	0.00613262	1.143	-0.0359392	induced PI3K inhibitor
208859_s_at	546 /// 642995	ATRX /// LOC642995	alpha thalassemia/mental retardation syndrome X-linked (RAD54 homolog, S. cerevisiae) /// similar to transcriptional regulator ATRX isoform 1	0.0061422	0.147625	-0.0349092	induced PI3K inhibitor
212769_at	7090	TLE3	transducin-like enhancer of split 3 (E(sp1) homolog, Drosophila)	0.00614611	0.259735	-0.0859895	induced PI3K inhibitor
65591_at	57599	WDR48	WD repeat domain 48	0.00617377	0.235536	-0.0228738	induced PI3K inhibitor
203096_s_at	9693	RAPGEF2	Rap guanine nucleotide exchange factor (GEF) 2	0.00617626	0.313374	0.0372179	induced PI3K inhibitor
219371_s_at	10365	KLF2	Kruppel-like factor 2 (lung)	0.00617766	1.03536	0.294725	induced PI3K inhibitor
222067_x_at	3017	HIST1H2BD	histone 1, H2bd	0.00626291	0.554831	0.0177447	induced PI3K inhibitor
217860_at	4705	NDUFA10	NADH dehydrogenase (ubiquinone) 1 alpha subcomplex, 10, 42kDa	0.00626733	0.128806	0.021177	induced PI3K inhibitor
213612_x_at	284565 /// 440673 /// 644291	NBPF15 /// NBPF10 /// NBPF16	neuroblastoma breakpoint family, member 15 /// neuroblastoma breakpoint family, member 10 /// neuroblastoma breakpoint family, member 16	0.00631159	0.0827754	-0.0193922	induced PI3K inhibitor
203364_s_at	9776	KIAA0652	KIAA0652	0.00632247	0.40675	0.0475924	induced PI3K inhibitor
201291_s_at	7153	TOP2A	topoisomerase (DNA) II alpha 170kDa	0.00632784	0.155896	-0.0306811	induced PI3K inhibitor
203895_at	5332	PLCB4	phospholipase C, beta 4	0.0063673	0.0864461	-0.0619779	induced PI3K inhibitor
221589_s_at	4329	ALDH6A1	aldehyde dehydrogenase 6 family, member A1	0.00637251	0.278417	0.00890644	induced PI3K inhibitor
207888_at	---	---	---	0.00637694	1.10443	0.0951536	induced PI3K inhibitor
210471_s_at	7881	KCNAB1	potassium voltage-gated channel, shaker-related subfamily, beta member 1	0.0064773	1.19056	0.0725372	induced PI3K inhibitor
221092_at	22806	IKZF3	IKAROS family zinc finger 3 (Aiolos)	0.00648643	1.01869	-0.158348	induced PI3K inhibitor
200615_s_at	163	AP2B1	adaptor-related protein complex 2, beta 1 subunit	0.00651258	0.216809	0.0476779	induced PI3K inhibitor
207460_at	3004	GZMM	granzyme M (lymphocyte met-ase 1)	0.00652825	0.945853	-0.285089	induced PI3K inhibitor
201565_s_at	3398	ID2	inhibitor of DNA binding 2, dominant negative helix-loop-helix protein	0.00654079	0.179507	-0.123483	induced PI3K inhibitor
220682_s_at	---	---	---	0.00654743	0.725147	0.0915675	induced PI3K inhibitor
219635_at	80095	ZNF606	zinc finger protein 606	0.00656822	0.669844	0.143221	induced PI3K inhibitor
206918_s_at	8904	CPNE1	copine I	0.00659714	0.274556	0.0619195	induced PI3K inhibitor
210858_x_at	472	ATM	ataxia telangiectasia mutated (includes complementation groups A, C and D)	0.0065988	0.18236	-0.0338615	induced PI3K inhibitor
201056_at	2804	GOLGB1	Golgi autoantigen, golgin subfamily b, macrogolgin (with transmembrane signal), 1	0.00662908	0.346578	0.0826958	induced PI3K inhibitor
34063_at	9400	RECQL5	RecQ protein-like 5	0.00664656	0.290594	-0.0786643	induced PI3K inhibitor
210357_s_at	54498	SMOX	spermine oxidase	0.00665272	0.523637	0.0838105	induced PI3K inhibitor
214733_s_at	54432 /// 55540	YIPF1 /// IL17RB	Yip1 domain family, member 1 /// interleukin 17 receptor B	0.00665508	0.337733	0.0845853	induced PI3K inhibitor
219287_at	27345	KCNMB4	potassium large conductance calcium-activated channel, subfamily M, beta member 4	0.00666373	0.319697	0.0349236	induced PI3K inhibitor
221582_at	92815	HIST3H2A	histone 3, H2a	0.0066746	0.520771	0.144027	induced PI3K inhibitor
207922_s_at	10296	MAEA	macrophage erythroblast attacher	0.00669209	0.0841056	-0.0340644	induced PI3K inhibitor
210621_s_at	5921	RASA1	RAS p21 protein activator (GTPase activating protein) 1	0.00671052	0.0967244	-0.052939	induced PI3K inhibitor
202521_at	10664	CTCF	CCCTC-binding factor (zinc finger protein)	0.00674658	-0.033336	-0.142772	induced PI3K inhibitor
200919_at	1912	PHC2	polyhomeotic-like 2 (Drosophila)	0.00681547	0.199194	-0.00871439	induced PI3K inhibitor
200898_s_at	10724	MGEA5	meningioma expressed antigen 5 (hyaluronidase)	0.00682375	0.418564	0.0430088	induced PI3K inhibitor
210377_at	6296	ACSM3	acyl-CoA synthetase medium-chain family member 3	0.00687061	0.858853	0.00503704	induced PI3K inhibitor
212979_s_at	9747	KIAA0738	KIAA0738 gene product	0.00687727	0.298464	-0.0367589	induced PI3K inhibitor
210165_at	1773	DNASE1	deoxyribonuclease I	0.00687774	1.13576	0.155068	induced PI3K inhibitor
219868_s_at	51479	ANKFY1	ankyrin repeat and FYVE domain containing 1	0.00687979	0.148628	-0.0592468	induced PI3K inhibitor
213142_x_at	54103	LOC54103	hypothetical protein LOC54103	0.00689773	0.25518	-0.0588173	induced PI3K inhibitor
208336_s_at	9524	GPSN2	glycoprotein, synaptic 2	0.00701596	0.135358	0.0114654	induced PI3K inhibitor
218242_s_at	51111	SUV420H1	suppressor of variegation 4-20 homolog 1 (Drosophila)	0.00706612	0.0837779	-0.110552	induced PI3K inhibitor
204227_s_at	7084	TK2	thymidine kinase 2, mitochondrial	0.00707929	0.459098	0.0070824	induced PI3K inhibitor
201779_s_at	11342	RNF13	ring finger protein 13	0.00708534	0.229064	0.0813269	induced PI3K inhibitor
209517_s_at	9070	ASH2L	ash2 (absent, small, or homeotic)-like (Drosophila)	0.00710087	0.217463	0.0173406	induced PI3K inhibitor
216966_at	3674	ITGA2B	integrin, alpha 2b (platelet glycoprotein IIb of IIb/IIIa complex, antigen CD41)	0.00710817	0.995211	-0.116155	induced PI3K inhibitor
200637_s_at	5792	PTPRF	protein tyrosine phosphatase, receptor type, F	0.00712533	0.243701	-0.0642539	induced PI3K inhibitor
213295_at	1540	CYLD	cylindromatosis (turban tumor syndrome)	0.00714091	0.693444	0.172477	induced PI3K inhibitor
208583_x_at	8331	HIST1H2AJ	histone 1, H2aj	0.00714298	0.506441	0.0796891	induced PI3K inhibitor
211027_s_at	3551	IKBKB	inhibitor of kappa light polypeptide gene enhancer in B-cells, kinase beta /// inhibitor of kappa light polypeptide gene enhancer in B-cells, kinase beta	0.00718742	0.54845	-0.041656	induced PI3K inhibitor
214919_s_at	404734 /// 8637	EIF4EBP3 /// MASK-BP3	eukaryotic translation initiation factor 4E binding protein 3 /// MASK-4E-BP3 alternate reading frame gene	0.00719963	0.38204	-0.0224742	induced PI3K inhibitor
203825_at	8019	BRD3	bromodomain containing 3	0.0072117	0.117074	-0.0606405	induced PI3K inhibitor
219069_at	54851	ANKRD49	ankyrin repeat domain 49	0.00723326	0.143076	-0.023212	induced PI3K inhibitor
218384_at	23589	CARHSP1	calcium regulated heat stable protein 1, 24kDa	0.007237	0.28464	0.0588205	induced PI3K inhibitor
215875_at	6482	ST3GAL1	ST3 beta-galactoside alpha-2,3-sialyltransferase 1	0.00725773	0.69712	-0.0957745	induced PI3K inhibitor
208785_s_at	81631	MAP1LC3B	microtubule-associated protein 1 light chain 3 beta	0.00729666	0.309662	0.131992	induced PI3K inhibitor
221423_s_at	81555	YIPF5	Yip1 domain family, member 5 /// Yip1 domain family, member 5	0.00730461	0.230891	0.0612714	induced PI3K inhibitor
215921_at	23117 /// 388237 /// 440345 /// 440350 /// 643943 /// 653370 /// 653373	LOC23117 /// LOC388237 /// LOC440345 /// LOC440350 /// LOC643943 /// LOC653370 /// LOC653373	KIAA0220-like protein /// similar to kidney-specific protein (KS) /// hypothetical protein LOC440345 /// similar to nuclear pore complex interacting protein /// region containing hypothetical protein LOC283970; similar to nuclear pore complex interacting protein /// similar to hypothetical protein LOC283970 /// similar to similar to nuclear pore complex interacting protein	0.00730789	0.32845	-0.257907	induced PI3K inhibitor
220925_at	60560	MAK10	MAK10 homolog, amino-acid N-acetyltransferase subunit, (S. cerevisiae)	0.00730981	0.111792	-0.0277442	induced PI3K inhibitor
204165_at	8936	WASF1	WAS protein family, member 1	0.00732467	0.329499	0.0447553	induced PI3K inhibitor
217202_s_at	2752	GLUL	glutamate-ammonia ligase (glutamine synthetase)	0.00732709	0.341241	-0.0493222	induced PI3K inhibitor
203431_s_at	9743	RICS	Rho GTPase-activating protein	0.00734246	0.121431	-0.0506066	induced PI3K inhibitor
218838_s_at	64427	TTC31	tetratricopeptide repeat domain 31	0.00738175	0.225252	-0.0368291	induced PI3K inhibitor
36545_s_at	9814	SFI1	Sfi1 homolog, spindle assembly associated (yeast)	0.00738396	0.5071	0.021143	induced PI3K inhibitor
206877_at	4084	MXD1	MAX dimerization protein 1	0.00739283	0.9815	0.236983	induced PI3K inhibitor
208579_x_at	54145	H2BFS	H2B histone family, member S	0.00739324	0.400713	0.044627	induced PI3K inhibitor
203363_s_at	9776	KIAA0652	KIAA0652	0.00740793	0.36136	0.0858612	induced PI3K inhibitor
218387_s_at	25796	PGLS	6-phosphogluconolactonase	0.00743798	0.129454	-0.00350233	induced PI3K inhibitor
212286_at	23253	ANKRD12	ankyrin repeat domain 12	0.00744415	0.283502	-0.0785841	induced PI3K inhibitor
221215_s_at	54101	RIPK4	receptor-interacting serine-threonine kinase 4	0.00744579	0.269514	0.0543717	induced PI3K inhibitor
205193_at	23764	MAFF	v-maf musculoaponeurotic fibrosarcoma oncogene homolog F (avian)	0.00745172	0.938386	0.242025	induced PI3K inhibitor
211553_x_at	317	APAF1	apoptotic peptidase activating factor	0.0074731	0.720224	0.0233709	induced PI3K inhibitor
202387_at	573	BAG1	BCL2-associated athanogene /// BCL2-associated athanogene	0.00754976	0.401609	0.00902524	induced PI3K inhibitor
219665_at	79873	NUDT18	nudix (nucleoside diphosphate linked moiety X)-type motif 18	0.00756796	0.71185	-0.0431376	induced PI3K inhibitor
205634_x_at	254359	ZDHHC24	zinc finger, DHHC-type containing 24	0.00756994	0.146886	-0.00689406	induced PI3K inhibitor
212399_s_at	9686	VGLL4	vestigial like 4 (Drosophila)	0.00760918	0.155192	0.00859774	induced PI3K inhibitor
222262_s_at	55500	ETNK1	ethanolamine kinase 1	0.00765823	0.160728	-0.00834004	induced PI3K inhibitor
217117_x_at	57876	MUC3B	mucin 3B, cell surface associated	0.00765919	0.568866	0.0925241	induced PI3K inhibitor
38069_at	1186	CLCN7	chloride channel 7	0.00767597	0.208443	0.0187369	induced PI3K inhibitor
213624_at	10924	SMPDL3A	sphingomyelin phosphodiesterase, acid-like 3A	0.00770633	0.451131	0.0354212	induced PI3K inhibitor
209946_at	7424	VEGFC	vascular endothelial growth factor C	0.00772277	0.297208	-0.00866442	induced PI3K inhibitor
201765_s_at	3073	HEXA	hexosaminidase A (alpha polypeptide)	0.00772887	0.199349	0.00996883	induced PI3K inhibitor
218914_at	51093	C1orf66	chromosome 1 open reading frame 66	0.0077757	0.321963	0.019032	induced PI3K inhibitor
219025_at	57124	CD248	CD248 molecule, endosialin	0.00778133	0.793078	0.0671967	induced PI3K inhibitor
39817_s_at	10591	C6orf108	chromosome 6 open reading frame 108	0.00778324	0.109503	-0.00598079	induced PI3K inhibitor
212736_at	89927	C16orf45	chromosome 16 open reading frame 45	0.00778969	0.655757	0.209368	induced PI3K inhibitor
215419_at	23217	KIAA1086	KIAA1086	0.00779714	0.746384	-0.193021	induced PI3K inhibitor
208675_s_at	1650	DDOST	dolichyl-diphosphooligosaccharide-protein glycosyltransferase	0.00781807	0.11986	0.012078	induced PI3K inhibitor
212795_at	23325	KIAA1033	KIAA1033	0.00782406	0.201459	0.0509319	induced PI3K inhibitor
214670_at	7586	ZKSCAN1	zinc finger with KRAB and SCAN domains 1	0.00786412	0.432839	0.0362201	induced PI3K inhibitor
220243_at	29068	BTBD15	BTB (POZ) domain containing 15	0.0078785	0.502893	-0.0366457	induced PI3K inhibitor
210208_x_at	7917	BAT3	HLA-B associated transcript 3	0.007904	0.126793	-0.0306634	induced PI3K inhibitor
212144_at	25777	UNC84B	unc-84 homolog B (C. elegans)	0.00791563	0.333133	0.03843	induced PI3K inhibitor
207705_s_at	22981	RP4-691N24.1	KIAA0980 protein	0.00791607	0.231795	-0.00737288	induced PI3K inhibitor
204919_at	11272	PRR4	proline rich 4 (lacrimal)	0.00792137	0.284172	-0.0722482	induced PI3K inhibitor
53987_at	57610	RANBP10	RAN binding protein 10	0.00798049	0.243971	-0.00513582	induced PI3K inhibitor
214469_at	3012	HIST1H2AE	histone 1, H2ae	0.00804069	0.633314	0.0898319	induced PI3K inhibitor
201939_at	10769	PLK2	polo-like kinase 2 (Drosophila)	0.00804222	0.113964	-0.151761	induced PI3K inhibitor
203108_at	9052	GPRC5A	G protein-coupled receptor, family C, group 5, member A	0.00805095	0.447817	0.141233	induced PI3K inhibitor
217543_s_at	8720	MBTPS1	membrane-bound transcription factor peptidase, site 1	0.00807513	0.225021	-0.0165636	induced PI3K inhibitor
221983_at	79137	C2orf17	chromosome 2 open reading frame 17	0.0080817	0.222519	0.0287341	induced PI3K inhibitor
216663_s_at	51364	ZMYND10	zinc finger, MYND-type containing 10	0.00813863	1.1462	0.0747923	induced PI3K inhibitor
220217_x_at	64663	SPANXC	SPANX family, member C	0.00821733	0.469058	0.0343136	induced PI3K inhibitor
212492_s_at	23030	JMJD2B	jumonji domain containing 2B	0.00825295	0.338911	0.0982778	induced PI3K inhibitor
221654_s_at	9960	USP3	ubiquitin specific peptidase 3	0.00825439	0.120263	-0.00488531	induced PI3K inhibitor
209698_at	54535	CCHCR1	coiled-coil alpha-helical rod protein 1	0.00825534	0.182019	-0.133693	induced PI3K inhibitor
216373_at	202018	FLJ90013	hypothetical protein FLJ90013	0.00830437	1.11223	-0.129227	induced PI3K inhibitor
202431_s_at	4609	MYC	v-myc myelocytomatosis viral oncogene homolog (avian)	0.00834951	0.323678	-0.0911059	induced PI3K inhibitor
220054_at	51561	IL23A	interleukin 23, alpha subunit p19	0.00839073	0.554894	0.0106109	induced PI3K inhibitor
214814_at	91746	YTHDC1	YTH domain containing 1	0.00843355	0.397277	0.0100105	induced PI3K inhibitor
218277_s_at	79665	DHX40	DEAH (Asp-Glu-Ala-His) box polypeptide 40	0.00844457	0.196061	0.0536226	induced PI3K inhibitor
206744_s_at	9205	ZMYM5	zinc finger, MYM-type 5	0.00844772	0.446507	-0.0977067	induced PI3K inhibitor
201103_x_at	200030 /// 284565 /// 440670 /// 440673 /// 644291	NBPF11 /// NBPF15 /// NBPF9 /// NBPF10 /// NBPF16	neuroblastoma breakpoint family, member 11 /// neuroblastoma breakpoint family, member 15 /// neuroblastoma breakpoint family, member 9 /// neuroblastoma breakpoint family, member 10 /// neuroblastoma breakpoint family, member 16	0.00847726	0.0896781	-0.00555257	induced PI3K inhibitor
219978_s_at	51203	NUSAP1	nucleolar and spindle associated protein 1	0.00852953	0.0968139	-0.0644989	induced PI3K inhibitor
202617_s_at	4204	MECP2	methyl CpG binding protein 2 (Rett syndrome)	0.00855462	-0.00973308	-0.203789	induced PI3K inhibitor
211731_x_at	10214	SSX3	synovial sarcoma, X breakpoint 3 /// synovial sarcoma, X breakpoint 3	0.00856224	0.909214	0.178743	induced PI3K inhibitor
57715_at	51063	FAM26B	family with sequence similarity 26, member B	0.00856735	0.581961	-0.0730383	induced PI3K inhibitor
211284_s_at	2896	GRN	granulin	0.00858027	0.332096	0.0967858	induced PI3K inhibitor
220991_s_at	140545	RNF32	ring finger protein 32 /// ring finger protein 32	0.00858388	1.24315	0.216745	induced PI3K inhibitor
AFFX-r2-Bs-dap-5_at	---	---	---	0.00861725	1.05944	0.225446	induced PI3K inhibitor
218727_at	55238	FLJ10815	amino acid transporter	0.00863793	0.300626	-0.035229	induced PI3K inhibitor
204340_at	8269	CXorf12	chromosome X open reading frame 12	0.00876939	0.450589	0.0805766	induced PI3K inhibitor
202040_s_at	5927	JARID1A	Jumonji, AT rich interactive domain 1A (RBBP2-like)	0.00878114	0.342629	0.0577873	induced PI3K inhibitor
219129_s_at	79685	SAP30L	SAP30-like	0.00879554	0.213371	0.00657627	induced PI3K inhibitor
220046_s_at	57018	CCNL1	cyclin L1	0.00882048	0.140331	-0.0222043	induced PI3K inhibitor
201746_at	7157	TP53	tumor protein p53 (Li-Fraumeni syndrome)	0.00882814	0.258734	-0.060158	induced PI3K inhibitor
204765_at	7984	ARHGEF5	Rho guanine nucleotide exchange factor (GEF) 5	0.00885276	0.198652	-0.0872313	induced PI3K inhibitor
215909_x_at	50488	MINK1	misshapen-like kinase 1 (zebrafish)	0.00887308	0.295098	0.0378843	induced PI3K inhibitor
202130_at	8780	RIOK3	RIO kinase 3 (yeast) /// RIO kinase 3 (yeast)	0.00887632	0.374881	0.104697	induced PI3K inhibitor
209586_s_at	58497	PRUNE	prune homolog (Drosophila)	0.00887786	0.132907	0.0132041	induced PI3K inhibitor
204048_s_at	9749	PHACTR2	phosphatase and actin regulator 2	0.00889546	0.101196	-0.0397983	induced PI3K inhibitor
50374_at	339229	LOC339229	hypothetical protein LOC339229	0.0089283	0.064861	-0.0683353	induced PI3K inhibitor
208860_s_at	546 /// 642995	ATRX /// LOC642995	alpha thalassemia/mental retardation syndrome X-linked (RAD54 homolog, S. cerevisiae) /// similar to transcriptional regulator ATRX isoform 1	0.00897985	0.225594	-0.0222029	induced PI3K inhibitor
206182_at	7693	ZNF134	zinc finger protein 134	0.00898464	0.319604	0.0102702	induced PI3K inhibitor
218879_s_at	64779	MTHFSD	methenyltetrahydrofolate synthetase domain containing	0.00900897	0.21891	-0.0366421	induced PI3K inhibitor
220319_s_at	29116	MYLIP	myosin regulatory light chain interacting protein	0.0090339	0.238097	-0.0325056	induced PI3K inhibitor
203288_at	9710	KIAA0355	KIAA0355	0.00903622	0.408926	0.0471595	induced PI3K inhibitor
212914_at	23492	CBX7	chromobox homolog 7	0.00904929	0.464113	-0.0468032	induced PI3K inhibitor
201034_at	120	ADD3	adducin 3 (gamma)	0.00907001	0.236783	0.0583546	induced PI3K inhibitor
204967_at	357	SHROOM2	shroom family member 2	0.00907665	0.107879	-0.0820912	induced PI3K inhibitor
208830_s_at	6830	SUPT6H	suppressor of Ty 6 homolog (S. cerevisiae)	0.00909148	0.238519	0.068846	induced PI3K inhibitor
219986_s_at	80724	ACAD10	acyl-Coenzyme A dehydrogenase family, member 10	0.00912612	0.372355	0.0230637	induced PI3K inhibitor
219613_s_at	51548	SIRT6	sirtuin (silent mating type information regulation 2 homolog) 6 (S. cerevisiae)	0.00915782	0.475609	0.119467	induced PI3K inhibitor
204362_at	8935	SCAP2	src family associated phosphoprotein 2	0.00917637	0.120174	-0.0118224	induced PI3K inhibitor
208922_s_at	10482	NXF1	nuclear RNA export factor 1	0.00918954	0.167326	0.0158873	induced PI3K inhibitor
211693_at	3500	IGHG1	Immunoglobulin heavy constant gamma 1 (G1m marker) /// Immunoglobulin heavy constant gamma 1 (G1m marker)	0.00925379	1.13946	0.229268	induced PI3K inhibitor
214531_s_at	6642	SNX1	sorting nexin 1	0.0092748	0.152045	-0.0310164	induced PI3K inhibitor
201799_s_at	5007	OSBP	oxysterol binding protein	0.00927845	0.327384	0.0652136	induced PI3K inhibitor
209907_s_at	50618	ITSN2	intersectin 2	0.00930389	0.119783	-0.0256794	induced PI3K inhibitor
214436_at	25827	FBXL2	F-box and leucine-rich repeat protein 2	0.00930408	0.517204	0.0542545	induced PI3K inhibitor
203604_at	9658	ZNF516	zinc finger protein 516	0.00930887	0.356805	0.098288	induced PI3K inhibitor
219312_s_at	65986	ZBTB10	zinc finger and BTB domain containing 10	0.00930899	0.405999	-0.064552	induced PI3K inhibitor
213681_at	50626	CYHR1	cysteine/histidine-rich 1	0.0093423	0.580106	0.042439	induced PI3K inhibitor
216577_at	---	---	---	0.00935919	0.5409	-0.0510294	induced PI3K inhibitor
202703_at	8446	DUSP11	dual specificity phosphatase 11 (RNA/RNP complex 1-interacting)	0.00937294	0.161126	0.043397	induced PI3K inhibitor
208282_x_at	1617 /// 57054 /// 57055 /// 57135	DAZ1 /// DAZ3 /// DAZ2 /// DAZ4	deleted in azoospermia 1 /// deleted in azoospermia 3 /// deleted in azoospermia 2 /// deleted in azoospermia 4	0.00938116	1.02719	-0.204947	induced PI3K inhibitor
207999_s_at	104	ADARB1	adenosine deaminase, RNA-specific, B1 (RED1 homolog rat)	0.00940314	0.630375	-0.0124465	induced PI3K inhibitor
216885_s_at	50717	WDR42A	WD repeat domain 42A	0.00940968	0.157317	-0.0155745	induced PI3K inhibitor
205253_at	5087	PBX1	pre-B-cell leukemia transcription factor 1	0.00941722	0.47981	0.103266	induced PI3K inhibitor
211842_s_at	9187	SLC24A1	solute carrier family 24 (sodium/potassium/calcium exchanger), member 1	0.00942316	0.468143	-0.0529656	induced PI3K inhibitor
216737_at	---	---	CDNA: FLJ20872 fis, clone ADKA02604	0.00943037	0.697331	-0.227983	induced PI3K inhibitor
209018_s_at	65018	PINK1	PTEN induced putative kinase 1	0.00947004	0.505707	0.0937898	induced PI3K inhibitor
217795_s_at	79188	TMEM43	transmembrane protein 43	0.00947206	0.171663	0.0210636	induced PI3K inhibitor
204034_at	23474	ETHE1	ethylmalonic encephalopathy 1	0.00949494	0.352379	0.0749695	induced PI3K inhibitor
209755_at	23057	NMNAT2	nicotinamide nucleotide adenylyltransferase 2	0.00956329	0.890512	0.0939813	induced PI3K inhibitor
222104_x_at	2967	GTF2H3	general transcription factor IIH, polypeptide 3, 34kDa	0.00959028	0.206875	-0.0723867	induced PI3K inhibitor
212564_at	23510	KCTD2	potassium channel tetramerisation domain containing 2	0.00965245	0.286476	-0.0748374	induced PI3K inhibitor
220292_at	54925	ZNF434	zinc finger protein 434	0.00965967	0.50071	-0.0130821	induced PI3K inhibitor
215376_at	---	---	CDNA FLJ12295 fis, clone MAMMA1001818	0.00977183	0.561891	-0.0413438	induced PI3K inhibitor
209744_x_at	83737	ITCH	itchy homolog E3 ubiquitin protein ligase (mouse)	0.0097939	0.258244	0.0583377	induced PI3K inhibitor
203910_at	9411	ARHGAP29	Rho GTPase activating protein 29	0.00979485	0.373899	0.0672602	induced PI3K inhibitor
202940_at	65125	WNK1	WNK lysine deficient protein kinase 1	0.00981083	0.376303	-0.011935	induced PI3K inhibitor
41047_at	79095	C9orf16	chromosome 9 open reading frame 16	0.00983929	0.181247	0.0364014	induced PI3K inhibitor
203250_at	22828	RBM16	RNA binding motif protein 16	0.00988698	0.0483978	-0.125386	induced PI3K inhibitor
221895_at	158747	MOSPD2	motile sperm domain containing 2	0.00990212	0.247259	0.112821	induced PI3K inhibitor
215279_at	6840	SVIL	Supervillin	0.00997931	1.0938	0.0654658	induced PI3K inhibitor
214924_s_at	22906	TRAK1	trafficking protein, kinesin binding 1	0.00999164	0.315809	0.0376152	induced PI3K inhibitor
202656_s_at	9792	SERTAD2	SERTA domain containing 2	0.00997024	-0.176949	0.0665385	repressed PI3K inhibitor
209124_at	4615	MYD88	myeloid differentiation primary response gene (88)	0.00994736	-0.435154	-0.143482	repressed PI3K inhibitor
202535_at	8772	FADD	Fas (TNFRSF6)-associated via death domain	0.00993816	-0.247402	-0.0299185	repressed PI3K inhibitor
218558_s_at	54148	MRPL39	mitochondrial ribosomal protein L39	0.00992847	-0.332711	-0.0790202	repressed PI3K inhibitor
212561_at	23258	RAB6IP1	RAB6 interacting protein 1	0.00992287	-0.123092	0.0974215	repressed PI3K inhibitor
219244_s_at	26589	MRPL46	mitochondrial ribosomal protein L46	0.00992151	-0.286096	-0.098143	repressed PI3K inhibitor
221948_s_at	84861	KLHL22	Kelch-like 22 (Drosophila)	0.00990445	-0.383844	0.0938005	repressed PI3K inhibitor
203359_s_at	26292	MYCBP	c-myc binding protein	0.00989315	-0.160201	-0.0234172	repressed PI3K inhibitor
222006_at	3954	LETM1	Leucine zipper-EF-hand containing transmembrane protein 1	0.00988956	-0.381196	-0.119157	repressed PI3K inhibitor
210008_s_at	6183	MRPS12	mitochondrial ribosomal protein S12	0.00986079	-0.549721	-0.0576139	repressed PI3K inhibitor
221514_at	10813	UTP14A	UTP14, U3 small nucleolar ribonucleoprotein, homolog A (yeast)	0.00984042	-0.222229	-0.0831284	repressed PI3K inhibitor
207213_s_at	9099	USP2	ubiquitin specific peptidase 2	0.00983413	-0.950885	0.0158077	repressed PI3K inhibitor
201661_s_at	2181	ACSL3	acyl-CoA synthetase long-chain family member 3	0.00982858	-0.150863	0.0342848	repressed PI3K inhibitor
208968_s_at	57019	CIAPIN1	cytokine induced apoptosis inhibitor 1	0.00980784	-0.221341	-0.0704859	repressed PI3K inhibitor
202245_at	4047	LSS	lanosterol synthase (2,3-oxidosqualene-lanosterol cyclase)	0.0098068	-0.0972763	0.0419907	repressed PI3K inhibitor
213455_at	92689	LOC92689	hypothetical protein BC001096	0.00980243	-0.157601	0.0716033	repressed PI3K inhibitor
219531_at	55722	CEP72	centrosomal protein 72kDa	0.00979598	-0.3622	0.0618914	repressed PI3K inhibitor
218156_s_at	55720	TSR1	TSR1, 20S rRNA accumulation, homolog (S. cerevisiae)	0.00979124	-0.394162	-0.097566	repressed PI3K inhibitor
221190_s_at	29919	C18orf8	chromosome 18 open reading frame 8	0.00978912	-0.179364	0.00346446	repressed PI3K inhibitor
208955_at	1854	DUT	dUTP pyrophosphatase	0.00976771	-0.135413	-0.0206887	repressed PI3K inhibitor
207675_x_at	9048	ARTN	artemin	0.00971919	-1.26775	-0.077846	repressed PI3K inhibitor
202159_at	2193	FARSLA	phenylalanine-tRNA synthetase-like, alpha subunit	0.00971383	-0.43382	-0.0823599	repressed PI3K inhibitor
90265_at	11033	CENTA1	centaurin, alpha 1	0.0096318	-0.339484	-0.0360309	repressed PI3K inhibitor
217928_s_at	55291	SAPS3	SAPS domain family, member 3	0.0095955	-0.284204	-0.0601393	repressed PI3K inhibitor
220277_at	80319	CXXC4	CXXC finger 4	0.00958585	-0.943698	0.0649433	repressed PI3K inhibitor
212758_s_at	6935	TCF8	transcription factor 8 (represses interleukin 2 expression)	0.0095464	-0.756282	0.0121441	repressed PI3K inhibitor
201667_at	2697	GJA1	gap junction protein, alpha 1, 43kDa (connexin 43)	0.00953428	-0.839597	-0.167043	repressed PI3K inhibitor
205242_at	10563	CXCL13	chemokine (C-X-C motif) ligand 13 (B-cell chemoattractant)	0.00953413	-0.965743	-0.110612	repressed PI3K inhibitor
216529_at	10111	RAD50	RAD50 homolog (S. cerevisiae)	0.00949087	-0.863896	-0.125516	repressed PI3K inhibitor
206174_s_at	5537	PPP6C	protein phosphatase 6, catalytic subunit	0.00947622	-0.0832836	0.00486299	repressed PI3K inhibitor
201741_x_at	6426	SFRS1	splicing factor, arginine/serine-rich 1 (splicing factor 2, alternate splicing factor)	0.00946795	-0.670773	-0.0939374	repressed PI3K inhibitor
219663_s_at	80757	TMEM121	transmembrane protein 121	0.00946522	-1.09789	-0.0425305	repressed PI3K inhibitor
203109_at	9040	UBE2M	ubiquitin-conjugating enzyme E2M (UBC12 homolog, yeast)	0.00942691	-0.325915	-0.0752936	repressed PI3K inhibitor
207034_s_at	2736	GLI2	GLI-Kruppel family member GLI2	0.00942069	-1.20809	-0.138892	repressed PI3K inhibitor
201447_at	7072	TIA1	TIA1 cytotoxic granule-associated RNA binding protein	0.00940389	-0.267982	-0.0947008	repressed PI3K inhibitor
206277_at	5029	P2RY2	purinergic receptor P2Y, G-protein coupled, 2	0.00936722	-0.923946	-0.247627	repressed PI3K inhibitor
208801_at	6731	SRP72	signal recognition particle 72kDa	0.00936541	-0.121736	-0.00123517	repressed PI3K inhibitor
218699_at	8934	RAB7L1	RAB7, member RAS oncogene family-like 1	0.00934492	-0.238069	0.0453992	repressed PI3K inhibitor
52741_at	115708	C14orf172	chromosome 14 open reading frame 172	0.00933018	-0.465983	-0.0551906	repressed PI3K inhibitor
222074_at	4088 /// 7389	SMAD3 /// UROD	SMAD, mothers against DPP homolog 3 (Drosophila) /// uroporphyrinogen decarboxylase	0.00932952	-0.950736	0.106744	repressed PI3K inhibitor
221749_at	253943	YTHDF3	YTH domain family, member 3	0.00931812	-0.270587	-0.0681713	repressed PI3K inhibitor
205135_s_at	26747	NUFIP1	nuclear fragile X mental retardation protein interacting protein 1	0.00929208	-0.299933	-0.0815581	repressed PI3K inhibitor
203200_s_at	4552	MTRR	5-methyltetrahydrofolate-homocysteine methyltransferase reductase	0.00927389	-0.29847	-0.0449533	repressed PI3K inhibitor
208253_at	27181	SIGLEC8	sialic acid binding Ig-like lectin 8	0.00924338	-0.705932	0.082465	repressed PI3K inhibitor
214430_at	2717	GLA	galactosidase, alpha	0.00923095	-0.157631	0.0276284	repressed PI3K inhibitor
221844_x_at	---	---	CDNA clone IMAGE:6208446	0.00922808	-0.294538	-0.0227822	repressed PI3K inhibitor
218861_at	64320	RNF25	ring finger protein 25	0.00917838	-0.32247	0.00863166	repressed PI3K inhibitor
208789_at	284119	PTRF	polymerase I and transcript release factor	0.00915751	-0.371691	0.159667	repressed PI3K inhibitor
218315_s_at	51654	CDK5RAP1	CDK5 regulatory subunit associated protein 1	0.00915173	-0.136211	-0.0225514	repressed PI3K inhibitor
219412_at	23682	RAB38	RAB38, member RAS oncogene family	0.009149	-0.362959	0.125523	repressed PI3K inhibitor
217745_s_at	80218	NAT13	N-acetyltransferase 13	0.00914515	-0.243218	-0.0561476	repressed PI3K inhibitor
218381_s_at	11338	U2AF2	U2 small nuclear RNA auxiliary factor 2	0.00914055	-0.211985	-0.0929883	repressed PI3K inhibitor
202329_at	1445	CSK	c-src tyrosine kinase	0.00912869	-0.315194	-0.109507	repressed PI3K inhibitor
203370_s_at	9260	PDLIM7	PDZ and LIM domain 7 (enigma)	0.00912429	-0.223532	0.0323023	repressed PI3K inhibitor
202706_s_at	7372	UMPS	uridine monophosphate synthetase (orotate phosphoribosyl transferase and orotidine-5'-decarboxylase)	0.00910429	-0.369359	-0.135076	repressed PI3K inhibitor
202907_s_at	4683	NBN	nibrin	0.00904893	-0.230558	-0.0766741	repressed PI3K inhibitor
201874_at	9019	MPZL1	myelin protein zero-like 1	0.00903341	-0.139358	-0.0131377	repressed PI3K inhibitor
212514_x_at	1654	DDX3X	DEAD (Asp-Glu-Ala-Asp) box polypeptide 3, X-linked	0.00901025	-0.283138	-0.081096	repressed PI3K inhibitor
209129_at	7205	TRIP6	thyroid hormone receptor interactor 6	0.00900779	-0.436113	-0.134917	repressed PI3K inhibitor
200877_at	10575	CCT4	chaperonin containing TCP1, subunit 4 (delta)	0.00899217	-0.0796173	0.0467045	repressed PI3K inhibitor
203258_at	10589	DRAP1	DR1-associated protein 1 (negative cofactor 2 alpha)	0.00898955	-0.194189	-0.0207015	repressed PI3K inhibitor
203596_s_at	24138	IFIT5	interferon-induced protein with tetratricopeptide repeats 5	0.0089767	-0.879913	0.0837728	repressed PI3K inhibitor
209076_s_at	56270	WDR45L	WDR45-like	0.00895672	-0.118186	0.0105589	repressed PI3K inhibitor
201127_s_at	47	ACLY	ATP citrate lyase	0.0089399	-0.159162	0.0055441	repressed PI3K inhibitor
221436_s_at	83461	CDCA3	cell division cycle associated 3 /// cell division cycle associated 3	0.00893905	-0.197725	-0.0338133	repressed PI3K inhibitor
205966_at	6884	TAF13	TAF13 RNA polymerase II, TATA box binding protein (TBP)-associated factor, 18kDa	0.00893443	-0.850141	0.0486744	repressed PI3K inhibitor
207431_s_at	8560	DEGS1	degenerative spermatocyte homolog 1, lipid desaturase (Drosophila)	0.0089161	-0.252868	0.0215247	repressed PI3K inhibitor
200684_s_at	7332	UBE2L3	ubiquitin-conjugating enzyme E2L 3	0.0089134	-0.250696	-0.115677	repressed PI3K inhibitor
200769_s_at	4144	MAT2A	methionine adenosyltransferase II, alpha	0.00890061	-0.433863	-0.116601	repressed PI3K inhibitor
208211_s_at	238	ALK	anaplastic lymphoma kinase (Ki-1)	0.00883758	-1.15978	-0.290788	repressed PI3K inhibitor
209486_at	57050	SAS10	disrupter of silencing 10	0.00881688	-0.331781	-0.0735637	repressed PI3K inhibitor
201002_s_at	387522 /// 7335	UBE2V1 /// Kua-UEV	ubiquitin-conjugating enzyme E2 variant 1 /// ubiquitin-conjugating enzyme E2 variant 1	0.00881592	-0.155951	-0.0353624	repressed PI3K inhibitor
206919_at	2005	ELK4	ELK4, ETS-domain protein (SRF accessory protein 1)	0.00881178	-0.904006	-0.121789	repressed PI3K inhibitor
221492_s_at	64422	ATG3	ATG3 autophagy related 3 homolog (S. cerevisiae)	0.00875996	-0.276453	-0.0518657	repressed PI3K inhibitor
210986_s_at	7168	TPM1	tropomyosin 1 (alpha)	0.00874474	-0.142756	0.00937908	repressed PI3K inhibitor
216862_s_at	4515	MTCP1	mature T-cell proliferation 1	0.0087256	-0.149842	0.0135951	repressed PI3K inhibitor
209339_at	6478	SIAH2	seven in absentia homolog 2 (Drosophila) /// seven in absentia homolog 2 (Drosophila)	0.00872426	-0.287768	0.00794197	repressed PI3K inhibitor
208805_at	5687	PSMA6	proteasome (prosome, macropain) subunit, alpha type, 6	0.00871033	-0.125963	0.0233138	repressed PI3K inhibitor
209058_at	8721	EDF1	endothelial differentiation-related factor 1	0.00869959	-0.130204	0.00285723	repressed PI3K inhibitor
211063_s_at	4690	NCK1	NCK adaptor protein 1 /// NCK adaptor protein 1	0.00869452	-0.0766514	0.0196608	repressed PI3K inhibitor
208873_s_at	7905	REEP5	receptor accessory protein 5	0.00867939	-0.141653	-0.0474589	repressed PI3K inhibitor
203177_x_at	7019	TFAM	transcription factor A, mitochondrial	0.00864204	-0.158246	-0.0333766	repressed PI3K inhibitor
201674_s_at	8165	AKAP1	A kinase (PRKA) anchor protein 1	0.00862592	-0.326095	-0.115397	repressed PI3K inhibitor
208967_s_at	204	AK2	adenylate kinase 2	0.00861969	-0.147739	0.0155077	repressed PI3K inhibitor
215727_x_at	1107	CHD3	Chromodomain helicase DNA binding protein 3	0.00861216	-1.21583	-0.0347094	repressed PI3K inhibitor
221737_at	2768	GNA12	guanine nucleotide binding protein (G protein) alpha 12	0.00859961	-0.308063	0.0118326	repressed PI3K inhibitor
213848_at	---	---	MRNA; cDNA DKFZp586F2224 (from clone DKFZp586F2224)	0.00856885	-0.489398	-0.0957262	repressed PI3K inhibitor
207829_s_at	662	BNIP1	BCL2/adenovirus E1B 19kDa interacting protein 1	0.00854798	-0.227821	0.0135482	repressed PI3K inhibitor
201068_s_at	5701	PSMC2	proteasome (prosome, macropain) 26S subunit, ATPase, 2	0.00854212	-0.14655	-0.017331	repressed PI3K inhibitor
204905_s_at	9521	EEF1E1	eukaryotic translation elongation factor 1 epsilon 1	0.00853769	-0.296341	-0.0358515	repressed PI3K inhibitor
209849_s_at	5889	RAD51C	RAD51 homolog C (S. cerevisiae)	0.00847732	-0.257369	-0.0037661	repressed PI3K inhibitor
200616_s_at	9761	KIAA0152	KIAA0152	0.00846097	-0.133601	-0.0238522	repressed PI3K inhibitor
210763_x_at	259197	NCR3	natural cytotoxicity triggering receptor 3	0.00841939	-0.76334	0.0302181	repressed PI3K inhibitor
209385_s_at	11212	PROSC	proline synthetase co-transcribed homolog (bacterial)	0.00841168	-0.0977987	0.0348363	repressed PI3K inhibitor
204258_at	1105	CHD1	chromodomain helicase DNA binding protein 1	0.00839891	-0.343633	-0.154911	repressed PI3K inhibitor
200954_at	527	ATP6V0C	ATPase, H+ transporting, lysosomal 16kDa, V0 subunit c	0.00838323	-0.262381	-0.0724932	repressed PI3K inhibitor
201712_s_at	5903	RANBP2	RAN binding protein 2	0.00838111	-0.34976	-0.00779209	repressed PI3K inhibitor
201679_at	51593	ARS2	ARS2 protein	0.00836136	-0.42981	-0.135849	repressed PI3K inhibitor
208781_x_at	8724	SNX3	sorting nexin 3	0.00833997	-0.0755319	0.0749113	repressed PI3K inhibitor
213845_at	2898	GRIK2	Glutamate receptor, ionotropic, kainate 2	0.00833561	-0.967856	-0.00747291	repressed PI3K inhibitor
203458_at	6697	SPR	sepiapterin reductase (7,8-dihydrobiopterin:NADP+ oxidoreductase)	0.00832316	-0.157358	0.0113184	repressed PI3K inhibitor
217905_at	79892	C10orf119	chromosome 10 open reading frame 119	0.00830645	-0.278259	-0.0979041	repressed PI3K inhibitor
AFFX-M27830_3_at	---	---	---	0.00829365	-0.613727	0.115988	repressed PI3K inhibitor
208846_s_at	3709 /// 7419	ITPR2 /// VDAC3	inositol 1,4,5-triphosphate receptor, type 2 /// voltage-dependent anion channel 3	0.00827962	-0.266353	-0.0441152	repressed PI3K inhibitor
217845_x_at	25994	HIGD1A	HIG1 domain family, member 1A	0.0082764	-0.153651	0.0200303	repressed PI3K inhibitor
217814_at	57003	CCDC47	coiled-coil domain containing 47	0.00827537	-0.204625	-0.0232028	repressed PI3K inhibitor
221637_s_at	79081	C11orf48	chromosome 11 open reading frame 48	0.00827052	-0.329401	-0.0549816	repressed PI3K inhibitor
35671_at	2975	GTF3C1	general transcription factor IIIC, polypeptide 1, alpha 220kDa	0.00820596	-0.192031	-0.0428571	repressed PI3K inhibitor
215030_at	2926	GRSF1	G-rich RNA sequence binding factor 1	0.00819442	-0.538008	-0.135001	repressed PI3K inhibitor
209989_at	10795	ZNF268	zinc finger protein 268	0.00818619	-0.410099	0.057776	repressed PI3K inhibitor
212140_at	23244	SCC-112	SCC-112 protein	0.00816833	-0.280926	-0.0735129	repressed PI3K inhibitor
212246_at	90411	MCFD2	multiple coagulation factor deficiency 2	0.0081193	-0.1708	0.0514261	repressed PI3K inhibitor
207044_at	7068	THRB	thyroid hormone receptor, beta (erythroblastic leukemia viral (v-erb-a) oncogene homolog 2, avian)	0.00810465	-0.754267	-0.0273986	repressed PI3K inhibitor
206380_s_at	5199	CFP	complement factor properdin	0.0081007	-0.634537	-0.0272297	repressed PI3K inhibitor
201540_at	2273	FHL1	four and a half LIM domains 1	0.00809051	-0.15328	0.0612549	repressed PI3K inhibitor
203133_at	10952	SEC61B	Sec61 beta subunit	0.00807341	-0.212422	0.0366074	repressed PI3K inhibitor
216930_at	6927	TCF1	transcription factor 1, hepatic; LF-B1, hepatic nuclear factor (HNF1), albumin proximal factor	0.00806797	-0.849911	-0.0811419	repressed PI3K inhibitor
201017_at	1964	EIF1AX	eukaryotic translation initiation factor 1A, X-linked	0.00806224	-0.288866	-0.0912988	repressed PI3K inhibitor
204026_s_at	11130	ZWINT	ZW10 interactor	0.00801915	-0.21192	-0.052164	repressed PI3K inhibitor
213320_at	10196	PRMT3	protein arginine methyltransferase 3	0.00801528	-0.354648	-0.0787196	repressed PI3K inhibitor
202741_at	5567	PRKACB	protein kinase, cAMP-dependent, catalytic, beta	0.00797281	-0.0694044	0.0827562	repressed PI3K inhibitor
202124_s_at	66008	TRAK2	trafficking protein, kinesin binding 2	0.00790022	-0.170119	0.0278492	repressed PI3K inhibitor
214719_at	283537	LOC283537	hypothetical protein LOC283537	0.00786165	-0.43974	0.00614494	repressed PI3K inhibitor
212857_x_at	10923	SUB1	SUB1 homolog (S. cerevisiae)	0.00785574	-0.177937	-0.0261797	repressed PI3K inhibitor
212816_s_at	875	CBS	cystathionine-beta-synthase	0.00784647	-0.154546	-0.00209153	repressed PI3K inhibitor
212519_at	7324	UBE2E1	ubiquitin-conjugating enzyme E2E 1 (UBC4/5 homolog, yeast)	0.00783211	-0.135292	0.0115063	repressed PI3K inhibitor
208658_at	9601	PDIA4	protein disulfide isomerase family A, member 4	0.00779503	-0.175553	0.0391556	repressed PI3K inhibitor
209449_at	57819	LSM2	LSM2 homolog, U6 small nuclear RNA associated (S. cerevisiae)	0.00772617	-0.183745	-0.0550627	repressed PI3K inhibitor
218876_at	51673	CGI-38	brain specific protein /// brain specific protein	0.00770938	-0.506961	0.233537	repressed PI3K inhibitor
201054_at	10949	HNRPA0	heterogeneous nuclear ribonucleoprotein A0	0.00770488	-0.320228	-0.0907636	repressed PI3K inhibitor
212615_at	80205	CHD9	chromodomain helicase DNA binding protein 9	0.00769498	-0.414424	-0.0234689	repressed PI3K inhibitor
207157_s_at	2787	GNG5	guanine nucleotide binding protein (G protein), gamma 5	0.00766859	-0.121366	0.0414796	repressed PI3K inhibitor
206095_s_at	10772 /// 642558	FUSIP1 /// LOC642558	FUS interacting protein (serine/arginine-rich) 1 /// similar to FUS interacting protein (serine-arginine rich) 1	0.00764795	-0.405714	-0.112172	repressed PI3K inhibitor
214920_at	221981	KIAA0960	hypothetical protein LOC221981	0.00762518	-0.729038	0.310004	repressed PI3K inhibitor
218266_s_at	23413	FREQ	frequenin homolog (Drosophila)	0.00761946	-0.735041	-0.0229287	repressed PI3K inhibitor
202525_at	5652	PRSS8	protease, serine, 8 (prostasin)	0.00761894	-0.214181	0.126346	repressed PI3K inhibitor
213860_x_at	1452	CSNK1A1	casein kinase 1, alpha 1	0.00759176	-0.0631301	5.15739e-06	repressed PI3K inhibitor
209580_s_at	8930	MBD4	methyl-CpG binding domain protein 4	0.00754082	-0.188666	-0.0233193	repressed PI3K inhibitor
208672_s_at	6428	SFRS3	splicing factor, arginine/serine-rich 3	0.00754065	-0.282769	-0.0361786	repressed PI3K inhibitor
200961_at	22928	SEPHS2	selenophosphate synthetase 2	0.00753781	-0.358832	0.0253667	repressed PI3K inhibitor
219250_s_at	23767	FLRT3	fibronectin leucine rich transmembrane protein 3	0.00752008	-0.813407	0.134023	repressed PI3K inhibitor
211048_s_at	9601	PDIA4	protein disulfide isomerase family A, member 4 /// protein disulfide isomerase family A, member 4	0.0074994	-0.0570428	0.101508	repressed PI3K inhibitor
219437_s_at	29123	ANKRD11	ankyrin repeat domain 11	0.00746681	-0.274635	-0.00454891	repressed PI3K inhibitor
219364_at	79132	LGP2	likely ortholog of mouse D11lgp2	0.00746652	-0.847957	0.0704881	repressed PI3K inhibitor
221873_at	7702	ZNF143	zinc finger protein 143	0.00741378	-0.259625	-0.0158495	repressed PI3K inhibitor
212685_s_at	26608	TBL2	transducin (beta)-like 2	0.00741245	-0.24481	-0.0445936	repressed PI3K inhibitor
204980_at	9575	CLOCK	clock homolog (mouse)	0.00740766	-0.390569	-0.0986498	repressed PI3K inhibitor
203536_s_at	9391	WDR39	WD repeat domain 39	0.00740039	-0.132818	-0.0239312	repressed PI3K inhibitor
207628_s_at	114049	WBSCR22	Williams Beuren syndrome chromosome region 22	0.0073891	-0.130591	-0.026619	repressed PI3K inhibitor
203016_s_at	117178	SSX2IP	synovial sarcoma, X breakpoint 2 interacting protein	0.00738748	-0.271985	-0.0611515	repressed PI3K inhibitor
210766_s_at	1434	CSE1L	CSE1 chromosome segregation 1-like (yeast)	0.00731602	-0.136252	-0.0437435	repressed PI3K inhibitor
208409_at	8170	SLC14A2	solute carrier family 14 (urea transporter), member 2	0.00730593	-0.431884	0.0839388	repressed PI3K inhibitor
218203_at	29880	ALG5	asparagine-linked glycosylation 5 homolog (S. cerevisiae, dolichyl-phosphate beta-glucosyltransferase)	0.00730108	-0.171401	-0.0193774	repressed PI3K inhibitor
217824_at	51465	UBE2J1	ubiquitin-conjugating enzyme E2, J1 (UBC6 homolog, yeast)	0.0072602	-0.598258	-0.0980244	repressed PI3K inhibitor
209921_at	23657	SLC7A11	solute carrier family 7, (cationic amino acid transporter, y+ system) member 11	0.00723795	-0.0578344	0.483102	repressed PI3K inhibitor
214359_s_at	3326	HSP90AB1	heat shock protein 90kDa alpha (cytosolic), class B member 1	0.00721692	-0.066816	0.0799427	repressed PI3K inhibitor
219275_at	9141	PDCD5	programmed cell death 5	0.00718627	-0.239309	-0.0119985	repressed PI3K inhibitor
204794_at	1844	DUSP2	dual specificity phosphatase 2	0.00716812	-1.38909	-0.404309	repressed PI3K inhibitor
212330_at	7027	TFDP1	transcription factor Dp-1	0.00716392	-0.34606	-0.145931	repressed PI3K inhibitor
211160_x_at	87	ACTN1	actinin, alpha 1	0.00716153	-0.522214	-0.023061	repressed PI3K inhibitor
212896_at	23517	SKIV2L2	superkiller viralicidic activity 2-like 2 (S. cerevisiae)	0.00716129	-0.226005	-0.0192329	repressed PI3K inhibitor
204617_s_at	65057	ACD	adrenocortical dysplasia homolog (mouse)	0.00712687	-0.250022	-0.0787872	repressed PI3K inhibitor
218477_at	28978	TMEM14A	transmembrane protein 14A	0.00712143	-0.148467	-0.034243	repressed PI3K inhibitor
204127_at	5983	RFC3	replication factor C (activator 1) 3, 38kDa	0.00711403	-0.210042	-0.019568	repressed PI3K inhibitor
209001_s_at	25847	ANAPC13	anaphase promoting complex subunit 13	0.00710247	-0.145069	-0.0401188	repressed PI3K inhibitor
210896_s_at	444	ASPH	aspartate beta-hydroxylase	0.00709682	-0.210882	0.0296925	repressed PI3K inhibitor
208453_s_at	7511	XPNPEP1	X-prolyl aminopeptidase (aminopeptidase P) 1, soluble	0.00706741	-0.154041	0.00659675	repressed PI3K inhibitor
206654_s_at	10622	POLR3G	polymerase (RNA) III (DNA directed) polypeptide G (32kD)	0.00703456	-0.42792	0.0398209	repressed PI3K inhibitor
215658_at	400573	LOC400573	Hypothetical gene supported by BC015790; BC041634	0.00702578	-0.615167	0.287117	repressed PI3K inhibitor
209672_s_at	54468	FLJ20323	hypothetical protein FLJ20323	0.00702263	-1.31596	-0.0838965	repressed PI3K inhibitor
212361_s_at	488	ATP2A2	ATPase, Ca++ transporting, cardiac muscle, slow twitch 2	0.00701711	-0.415415	-0.0413111	repressed PI3K inhibitor
204775_at	8208	CHAF1B	chromatin assembly factor 1, subunit B (p60)	0.00700652	-0.336937	-0.03911	repressed PI3K inhibitor
209853_s_at	10197	PSME3	proteasome (prosome, macropain) activator subunit 3 (PA28 gamma; Ki)	0.00698115	-0.323568	-0.0487422	repressed PI3K inhibitor
219006_at	29078	C6orf66	chromosome 6 open reading frame 66	0.00697573	-0.493392	-0.0883196	repressed PI3K inhibitor
221770_at	6120	RPE	ribulose-5-phosphate-3-epimerase	0.00692834	-0.362791	-0.0357284	repressed PI3K inhibitor
200816_s_at	5048	PAFAH1B1	platelet-activating factor acetylhydrolase, isoform Ib, alpha subunit 45kDa	0.00691851	-0.311206	-0.112278	repressed PI3K inhibitor
218799_at	54707	ATPBD1B	ATP binding domain 1 family, member B	0.00690647	-0.272809	-0.0463848	repressed PI3K inhibitor
213899_at	10988	METAP2	methionyl aminopeptidase 2	0.00690188	-0.384008	-0.107368	repressed PI3K inhibitor
221038_at	---	---	PRO1942	0.0068964	-1.12809	-0.150489	repressed PI3K inhibitor
217196_s_at	23271	CAMSAP1L1	calmodulin regulated spectrin-associated protein 1-like 1	0.00689615	-0.439833	-0.0558126	repressed PI3K inhibitor
55872_at	57473	GM632	KIAA1196 protein	0.00687891	-0.549495	-0.258133	repressed PI3K inhibitor
204949_at	3385	ICAM3	intercellular adhesion molecule 3	0.00686654	-0.219698	-0.066523	repressed PI3K inhibitor
208898_at	51382	ATP6V1D	ATPase, H+ transporting, lysosomal 34kDa, V1 subunit D	0.00681682	-0.0293814	0.0980323	repressed PI3K inhibitor
203343_at	7358	UGDH	UDP-glucose dehydrogenase	0.00679987	-0.15411	0.00250414	repressed PI3K inhibitor
212766_s_at	81875	ISG20L2	interferon stimulated exonuclease gene 20kDa-like 2	0.00679445	-0.360371	-0.105343	repressed PI3K inhibitor
212640_at	201562	PTPLB	protein tyrosine phosphatase-like (proline instead of catalytic arginine), member b	0.0067833	-0.233155	-0.0304777	repressed PI3K inhibitor
214804_at	---	---	---	0.00678246	-0.25815	-0.092567	repressed PI3K inhibitor
213097_s_at	27000	ZRF1	zuotin related factor 1	0.00677579	-0.311904	-0.0568809	repressed PI3K inhibitor
203053_at	10286	BCAS2	breast carcinoma amplified sequence 2	0.00675957	-0.116999	0.0172543	repressed PI3K inhibitor
201377_at	9898	UBAP2L	ubiquitin associated protein 2-like	0.0067497	-0.381059	-0.157733	repressed PI3K inhibitor
203027_s_at	4597	MVD	mevalonate (diphospho) decarboxylase	0.00673432	-0.471718	-0.0375702	repressed PI3K inhibitor
218445_at	55506	H2AFY2	H2A histone family, member Y2	0.00670835	-0.465191	-0.0332031	repressed PI3K inhibitor
204347_at	645619	LOC645619	similar to Adenylate kinase isoenzyme 4, mitochondrial (ATP-AMP transphosphorylase)	0.00670012	-0.472839	-0.0384833	repressed PI3K inhibitor
213402_at	126208	ZNF787	zinc finger protein 787	0.00667305	-0.490575	-0.176217	repressed PI3K inhibitor
201193_at	3417	IDH1	isocitrate dehydrogenase 1 (NADP+), soluble	0.00666837	-0.149776	0.0632991	repressed PI3K inhibitor
205932_s_at	4487	MSX1	msh homeobox homolog 1 (Drosophila)	0.00666301	-0.452532	0.0840447	repressed PI3K inhibitor
204366_s_at	2976	GTF3C2	general transcription factor IIIC, polypeptide 2, beta 110kDa	0.0066499	-0.19756	-0.0531438	repressed PI3K inhibitor
207057_at	9194	SLC16A7	solute carrier family 16, member 7 (monocarboxylic acid transporter 2)	0.00664281	-0.444062	-0.0328526	repressed PI3K inhibitor
212030_at	58517	RBM25	RNA binding motif protein 25	0.00660921	-0.42477	-0.144907	repressed PI3K inhibitor
201739_at	6446	SGK	serum/glucocorticoid regulated kinase	0.00659195	-0.576779	0.0486452	repressed PI3K inhibitor
217025_s_at	1627	DBN1	drebrin 1	0.00657382	-0.32297	-0.033997	repressed PI3K inhibitor
209884_s_at	9497	SLC4A7	solute carrier family 4, sodium bicarbonate cotransporter, member 7	0.00657328	-0.315991	-0.0123469	repressed PI3K inhibitor
201653_at	10175	CNIH	cornichon homolog (Drosophila)	0.00654288	-0.0613276	0.0252919	repressed PI3K inhibitor
201051_at	8125	ANP32A	Acidic (leucine-rich) nuclear phosphoprotein 32 family, member A	0.00651392	-0.256576	-0.101131	repressed PI3K inhibitor
205442_at	9848	MFAP3L	microfibrillar-associated protein 3-like	0.00649695	-0.554517	0.060917	repressed PI3K inhibitor
202528_at	2582	GALE	UDP-galactose-4-epimerase	0.0064857	-0.26923	-0.0499147	repressed PI3K inhibitor
212710_at	157922	CAMSAP1	calmodulin regulated spectrin-associated protein 1	0.00648354	-0.418383	-0.0607517	repressed PI3K inhibitor
202647_s_at	4893	NRAS	neuroblastoma RAS viral (v-ras) oncogene homolog	0.00647915	-0.144069	-0.0115361	repressed PI3K inhibitor
213164_at	6526	SLC5A3	solute carrier family 5 (inositol transporters), member 3	0.00647863	-0.207551	0.0189675	repressed PI3K inhibitor
220495_s_at	79770	C5orf14	chromosome 5 open reading frame 14	0.00647412	-0.195538	0.0108868	repressed PI3K inhibitor
212296_at	10213	PSMD14	proteasome (prosome, macropain) 26S subunit, non-ATPase, 14	0.00641778	-0.106612	0.0305265	repressed PI3K inhibitor
203852_s_at	6606 /// 6607	SMN1 /// SMN2	survival of motor neuron 1, telomeric /// survival of motor neuron 2, centromeric	0.0064066	-0.312678	-0.0458798	repressed PI3K inhibitor
201170_s_at	8553	BHLHB2	basic helix-loop-helix domain containing, class B, 2	0.00640602	-0.353022	0.0907549	repressed PI3K inhibitor
209773_s_at	6241	RRM2	ribonucleotide reductase M2 polypeptide	0.00639822	-0.276162	-0.0809623	repressed PI3K inhibitor
219449_s_at	54968	TMEM70	transmembrane protein 70	0.00638813	-0.213115	-0.0384106	repressed PI3K inhibitor
50314_i_at	54976	C20orf27	chromosome 20 open reading frame 27	0.00637292	-0.179982	-0.035341	repressed PI3K inhibitor
221509_at	8562	DENR	density-regulated protein	0.00637053	-0.187377	-0.0374922	repressed PI3K inhibitor
204423_at	4289	MKLN1	muskelin 1, intracellular mediator containing kelch motifs	0.00635894	-0.155515	0.0326965	repressed PI3K inhibitor
204056_s_at	4598	MVK	mevalonate kinase (mevalonic aciduria)	0.00635212	-0.168564	0.22742	repressed PI3K inhibitor
215367_at	57710	KIAA1614	KIAA1614	0.00634598	-0.781114	-0.191441	repressed PI3K inhibitor
210999_s_at	2887	GRB10	growth factor receptor-bound protein 10	0.00632214	-0.273582	0.0955524	repressed PI3K inhibitor
221568_s_at	55327	LIN7C	lin-7 homolog C (C. elegans)	0.00630865	-0.364527	-0.0145685	repressed PI3K inhibitor
205759_s_at	6820	SULT2B1	sulfotransferase family, cytosolic, 2B, member 1	0.00628645	-0.598849	-0.0344176	repressed PI3K inhibitor
204456_s_at	2619	GAS1	growth arrest-specific 1	0.0062649	-0.486657	0.00944667	repressed PI3K inhibitor
203465_at	9801	MRPL19	mitochondrial ribosomal protein L19	0.00624428	-0.248517	-0.0204756	repressed PI3K inhibitor
209042_s_at	7327	UBE2G2	ubiquitin-conjugating enzyme E2G 2 (UBC7 homolog, yeast)	0.00622315	-0.3544	-0.133027	repressed PI3K inhibitor
208706_s_at	1983	EIF5	eukaryotic translation initiation factor 5	0.00621015	-0.347502	-0.0745427	repressed PI3K inhibitor
201582_at	10483	SEC23B	Sec23 homolog B (S. cerevisiae)	0.00619591	-0.198696	0.0339515	repressed PI3K inhibitor
204017_at	11015	KDELR3	KDEL (Lys-Asp-Glu-Leu) endoplasmic reticulum protein retention receptor 3	0.00618968	-0.527355	-0.0109297	repressed PI3K inhibitor
218357_s_at	26521	TIMM8B	translocase of inner mitochondrial membrane 8 homolog B (yeast)	0.00618684	-0.165895	-0.0216346	repressed PI3K inhibitor
208007_at	---	---	---	0.00618552	-0.666872	-0.000991452	repressed PI3K inhibitor
209260_at	2810	SFN	stratifin	0.00617219	-0.78272	-0.0444866	repressed PI3K inhibitor
222230_s_at	55860	ACTR10	actin-related protein 10 homolog (S. cerevisiae)	0.0061426	-0.062077	0.0861314	repressed PI3K inhibitor
208091_s_at	81552	ECOP	EGFR-coamplified and overexpressed protein /// EGFR-coamplified and overexpressed protein	0.00610474	-0.22317	-0.0155869	repressed PI3K inhibitor
203462_x_at	8662	EIF3S9	eukaryotic translation initiation factor 3, subunit 9 eta, 116kDa	0.00606437	-0.234596	-0.0958948	repressed PI3K inhibitor
201013_s_at	10606	PAICS	phosphoribosylaminoimidazole carboxylase, phosphoribosylaminoimidazole succinocarboxamide synthetase	0.00604379	-0.115093	-0.0299516	repressed PI3K inhibitor
212786_at	23274	KIAA0350	KIAA0350 protein	0.00602504	-0.359978	-0.00355608	repressed PI3K inhibitor
212644_s_at	93487	C14orf32	chromosome 14 open reading frame 32	0.00601354	-0.35713	-0.103948	repressed PI3K inhibitor
208897_s_at	8886	DDX18	DEAD (Asp-Glu-Ala-Asp) box polypeptide 18	0.00598598	-0.169173	0.00320449	repressed PI3K inhibitor
212432_at	80273	GRPEL1	GrpE-like 1, mitochondrial (E. coli)	0.00596665	-0.295216	-0.0538247	repressed PI3K inhibitor
214085_x_at	11010	GLIPR1	GLI pathogenesis-related 1 (glioma)	0.00596434	-0.379294	0.00751256	repressed PI3K inhibitor
208787_at	11222	MRPL3	mitochondrial ribosomal protein L3	0.00593034	-0.244794	-0.0448324	repressed PI3K inhibitor
207614_s_at	8454	CUL1	cullin 1	0.00592934	-0.404182	-0.121768	repressed PI3K inhibitor
221688_s_at	55272	IMP3	IMP3, U3 small nucleolar ribonucleoprotein, homolog (yeast)	0.00591125	-0.286059	-0.160923	repressed PI3K inhibitor
210157_at	8725	C19orf2	chromosome 19 open reading frame 2	0.00590792	-0.194484	0.0659332	repressed PI3K inhibitor
209044_x_at	10262	SF3B4	splicing factor 3b, subunit 4, 49kDa	0.00588904	-0.283255	-0.0972934	repressed PI3K inhibitor
217762_s_at	11031	RAB31	RAB31, member RAS oncogene family	0.00584529	-0.186338	0.0152552	repressed PI3K inhibitor
222140_s_at	51463 /// 653519	GPR89A /// LOC653519	G protein-coupled receptor 89A /// similar to G protein-coupled receptor 89	0.00582821	-0.164448	0.0471267	repressed PI3K inhibitor
213954_at	26049	KIAA0888	KIAA0888 protein	0.00581915	-1.22294	-0.0428936	repressed PI3K inhibitor
204441_s_at	23649	POLA2	polymerase (DNA directed), alpha 2 (70kD subunit)	0.00581596	-0.336555	-0.0724539	repressed PI3K inhibitor
212138_at	23244	SCC-112	SCC-112 protein	0.00578464	-0.329958	-0.0578695	repressed PI3K inhibitor
218042_at	51138	COPS4	COP9 constitutive photomorphogenic homolog subunit 4 (Arabidopsis)	0.00575542	-0.13208	0.0319259	repressed PI3K inhibitor
208916_at	6510	SLC1A5	solute carrier family 1 (neutral amino acid transporter), member 5	0.00575533	-0.375861	-0.00127282	repressed PI3K inhibitor
209563_x_at	801	CALM1	calmodulin 1 (phosphorylase kinase, delta)	0.00573889	-0.0916681	0.00452731	repressed PI3K inhibitor
221505_at	81611	ANP32E	acidic (leucine-rich) nuclear phosphoprotein 32 family, member E	0.00573421	-0.12325	-0.0321366	repressed PI3K inhibitor
212400_at	399665	FAM102A	family with sequence similarity 102, member A	0.0057033	-0.14096	0.0126245	repressed PI3K inhibitor
217926_at	28974	C19orf53	chromosome 19 open reading frame 53	0.00567966	-0.158044	-0.0260004	repressed PI3K inhibitor
201343_at	7322	UBE2D2	ubiquitin-conjugating enzyme E2D 2 (UBC4/5 homolog, yeast)	0.00567143	-0.292247	-0.0633662	repressed PI3K inhibitor
220730_at	197319	FLJ12986	hypothetical protein FLJ12986	0.00566888	-0.280452	0.0401817	repressed PI3K inhibitor
214661_s_at	8602	C4orf9	chromosome 4 open reading frame 9	0.00564877	-0.28087	-0.0465636	repressed PI3K inhibitor
220987_s_at	56672 /// 81788	C11orf17 /// NUAK2	chromosome 11 open reading frame 17 /// chromosome 11 open reading frame 17 /// NUAK family, SNF1-like kinase, 2 /// NUAK family, SNF1-like kinase, 2	0.00564768	-0.160507	0.152013	repressed PI3K inhibitor
201307_at	55752	39336	septin 11	0.00564341	-0.219939	-0.000494654	repressed PI3K inhibitor
218350_s_at	51053	GMNN	geminin, DNA replication inhibitor	0.00562191	-0.259166	-0.098617	repressed PI3K inhibitor
201507_at	5201	PFDN1	prefoldin subunit 1	0.00561666	-0.244238	0.00345222	repressed PI3K inhibitor
201328_at	2114	ETS2	v-ets erythroblastosis virus E26 oncogene homolog 2 (avian)	0.00559215	-0.248794	0.199964	repressed PI3K inhibitor
201536_at	1845	DUSP3	dual specificity phosphatase 3 (vaccinia virus phosphatase VH1-related)	0.00558282	-0.277277	-0.00539246	repressed PI3K inhibitor
219926_at	64208	POPDC3	popeye domain containing 3	0.00558074	-0.77714	0.234697	repressed PI3K inhibitor
219038_at	79710	MORC4	MORC family CW-type zinc finger 4	0.00557091	-0.33582	0.142784	repressed PI3K inhibitor
219260_s_at	23587	C17orf81	chromosome 17 open reading frame 81	0.0055474	-0.224514	-0.0343996	repressed PI3K inhibitor
208313_s_at	7536	SF1	splicing factor 1	0.00552054	-0.345303	-0.134455	repressed PI3K inhibitor
202483_s_at	5902	RANBP1	RAN binding protein 1	0.00548483	-0.133876	-0.0229348	repressed PI3K inhibitor
212221_x_at	3423	IDS	iduronate 2-sulfatase (Hunter syndrome)	0.00548448	-0.155694	0.0792626	repressed PI3K inhibitor
219715_s_at	55775	TDP1	tyrosyl-DNA phosphodiesterase 1	0.00548395	-0.193612	-0.0771486	repressed PI3K inhibitor
209188_x_at	1810	DR1	down-regulator of transcription 1, TBP-binding (negative cofactor 2)	0.00547919	-0.140453	-0.0386522	repressed PI3K inhibitor
203411_s_at	4000	LMNA	lamin A/C	0.00547173	-0.164303	-0.00913095	repressed PI3K inhibitor
36907_at	4598	MVK	mevalonate kinase (mevalonic aciduria)	0.00544168	-0.317635	0.0730015	repressed PI3K inhibitor
208676_s_at	1743 /// 5036	DLST /// PA2G4	dihydrolipoamide S-succinyltransferase (E2 component of 2-oxo-glutarate complex) /// proliferation-associated 2G4, 38kDa	0.00541463	-0.249559	-0.06907	repressed PI3K inhibitor
203987_at	8323	FZD6	frizzled homolog 6 (Drosophila)	0.00541102	-0.152588	-0.0250895	repressed PI3K inhibitor
209297_at	6453	ITSN1	intersectin 1 (SH3 domain protein)	0.00540128	-0.462114	-0.0698647	repressed PI3K inhibitor
200640_at	7534	YWHAZ	tyrosine 3-monooxygenase/tryptophan 5-monooxygenase activation protein, zeta polypeptide	0.00538237	-0.0969451	0.00663514	repressed PI3K inhibitor
201142_at	1965	EIF2S1	eukaryotic translation initiation factor 2, subunit 1 alpha, 35kDa	0.00538174	-0.308621	-0.061486	repressed PI3K inhibitor
213604_at	---	---	CDNA FLJ42849 fis, A-BRHIP2004902	0.00535977	-0.381604	-0.0923875	repressed PI3K inhibitor
207843_x_at	1528	CYB5A	cytochrome b5 type A (microsomal)	0.005338	-0.143695	0.0172855	repressed PI3K inhibitor
202106_at	2802	GOLGA3	golgi autoantigen, golgin subfamily a, 3	0.00531454	-0.262706	0.000342006	repressed PI3K inhibitor
202935_s_at	6662	SOX9	SRY (sex determining region Y)-box 9 (campomelic dysplasia, autosomal sex-reversal)	0.00530891	-0.480541	0.106879	repressed PI3K inhibitor
218949_s_at	55278	QRSL1	glutaminyl-tRNA synthase (glutamine-hydrolyzing)-like 1	0.00527213	-0.300854	-0.0419659	repressed PI3K inhibitor
208315_x_at	7187	TRAF3	TNF receptor-associated factor 3	0.00523047	-0.440111	-0.10317	repressed PI3K inhibitor
219158_s_at	80155	NARG1	NMDA receptor regulated 1	0.00522059	-0.49408	-0.147743	repressed PI3K inhibitor
201625_s_at	3638	INSIG1	insulin induced gene 1	0.00521737	-0.0742775	0.185201	repressed PI3K inhibitor
211662_s_at	7417	VDAC2	voltage-dependent anion channel 2 /// voltage-dependent anion channel 2	0.00519238	-0.103924	0.0291508	repressed PI3K inhibitor
209213_at	873	CBR1	carbonyl reductase 1	0.00518968	-0.257982	-0.0109406	repressed PI3K inhibitor
212855_at	23142	DCUN1D4	DCN1, defective in cullin neddylation 1, domain containing 4 (S. cerevisiae)	0.00518414	-0.410026	-0.110942	repressed PI3K inhibitor
203537_at	5636	PRPSAP2	phosphoribosyl pyrophosphate synthetase-associated protein 2	0.00517458	-0.153322	0.0532258	repressed PI3K inhibitor
218151_x_at	79581	GPR172A	G protein-coupled receptor 172A	0.00516717	-0.369061	-0.0687012	repressed PI3K inhibitor
201358_s_at	1315	COPB1	coatomer protein complex, subunit beta 1	0.00516369	-0.0592747	0.0536567	repressed PI3K inhibitor
218127_at	4801	NFYB	nuclear transcription factor Y, beta	0.00516214	-0.32924	-0.0253076	repressed PI3K inhibitor
212336_at	2036	EPB41L1	erythrocyte membrane protein band 4.1-like 1	0.00515948	-0.515857	-0.0882523	repressed PI3K inhibitor
209482_at	10248	POP7	processing of precursor 7, ribonuclease P subunit (S. cerevisiae)	0.00515122	-0.358622	-0.0909118	repressed PI3K inhibitor
205703_at	643842	LOC643842	hypothetical protein LOC643842	0.00514853	-0.973796	0.17856	repressed PI3K inhibitor
219510_at	10721	POLQ	polymerase (DNA directed), theta	0.00512806	-0.227828	0.00510402	repressed PI3K inhibitor
208637_x_at	87	ACTN1	actinin, alpha 1	0.00512479	-0.237873	-0.0214426	repressed PI3K inhibitor
200650_s_at	3939	LDHA	lactate dehydrogenase A	0.00512289	-0.123979	0.0105918	repressed PI3K inhibitor
209388_at	10914	PAPOLA	poly(A) polymerase alpha	0.00512247	-0.191193	0.0105871	repressed PI3K inhibitor
219030_at	51002	TPRKB	TP53RK binding protein	0.00511442	-0.204894	-0.0141113	repressed PI3K inhibitor
211716_x_at	396	ARHGDIA	Rho GDP dissociation inhibitor (GDI) alpha /// Rho GDP dissociation inhibitor (GDI) alpha	0.0051129	-0.217812	-0.055873	repressed PI3K inhibitor
209836_x_at	552900 /// 654483	BOLA2 /// BOLA2B	bolA-like 2 (E. coli) /// bolA-like 2B (E. coli)	0.00510398	-0.271028	-0.0225897	repressed PI3K inhibitor
218893_at	79763	ISOC2	isochorismatase domain containing 2	0.00509783	-0.216518	-0.0274014	repressed PI3K inhibitor
213628_at	23155	CLCC1	chloride channel CLIC-like 1	0.00508481	-0.197893	0.0537371	repressed PI3K inhibitor
218626_at	56478	EIF4ENIF1	eukaryotic translation initiation factor 4E nuclear import factor 1	0.00508013	-0.25618	-0.0696929	repressed PI3K inhibitor
202353_s_at	5718	PSMD12	proteasome (prosome, macropain) 26S subunit, non-ATPase, 12	0.00506993	-0.41601	-0.11414	repressed PI3K inhibitor
211678_s_at	55905	ZNF313	zinc finger protein 313 /// zinc finger protein 313	0.00506306	-0.201217	0.0398251	repressed PI3K inhibitor
216870_x_at	8847	DLEU2	deleted in lymphocytic leukemia, 2	0.00504995	-0.423358	-0.0871694	repressed PI3K inhibitor
218969_at	51025	Magmas	mitochondria-associated protein involved in granulocyte-macrophage colony-stimulating factor signal transduction	0.00502957	-0.117184	0.00575566	repressed PI3K inhibitor
202860_at	9909	DENND4B	DENN/MADD domain containing 4B	0.0050198	-0.354011	-0.0992806	repressed PI3K inhibitor
204434_at	9825	SPATA2	spermatogenesis associated 2	0.00501787	-0.274934	0.0100099	repressed PI3K inhibitor
218935_at	30845	EHD3	EH-domain containing 3	0.00501208	-0.556343	-0.119282	repressed PI3K inhibitor
200874_s_at	10528	NOL5A	nucleolar protein 5A (56kDa with KKE/D repeat)	0.00500119	-0.405122	-0.098568	repressed PI3K inhibitor
212060_at	23350	SR140	U2-associated SR140 protein	0.00499909	-0.437584	-0.0648775	repressed PI3K inhibitor
208722_s_at	51433	ANAPC5	anaphase promoting complex subunit 5	0.00496373	-0.19042	-0.0282532	repressed PI3K inhibitor
59625_at	8996	NOL3	nucleolar protein 3 (apoptosis repressor with CARD domain)	0.00493164	-0.338585	-0.100604	repressed PI3K inhibitor
209096_at	7336	UBE2V2	ubiquitin-conjugating enzyme E2 variant 2	0.00489802	-0.198431	-0.0727365	repressed PI3K inhibitor
210235_s_at	8500	PPFIA1	protein tyrosine phosphatase, receptor type, f polypeptide (PTPRF), interacting protein (liprin), alpha 1	0.00485071	-0.149405	0.0584764	repressed PI3K inhibitor
209899_s_at	22827	SIAHBP1	fuse-binding protein-interacting repressor	0.00484552	-0.201696	-0.0758567	repressed PI3K inhibitor
204744_s_at	3376	IARS	isoleucine-tRNA synthetase	0.00482638	-0.0690102	0.110721	repressed PI3K inhibitor
201889_at	10447	FAM3C	family with sequence similarity 3, member C	0.00480635	-0.266848	0.0201141	repressed PI3K inhibitor
203612_at	705	BYSL	bystin-like	0.00479742	-0.392114	-0.120116	repressed PI3K inhibitor
202279_at	9556	C14orf2	chromosome 14 open reading frame 2	0.00478517	-0.112675	0.0178288	repressed PI3K inhibitor
219420_s_at	65260	C1orf163	chromosome 1 open reading frame 163	0.00475275	-0.578739	-0.208536	repressed PI3K inhibitor
201503_at	10146	G3BP	Ras-GTPase-activating protein SH3-domain-binding protein	0.00474563	-0.206017	-0.050463	repressed PI3K inhibitor
208688_x_at	8662	EIF3S9	eukaryotic translation initiation factor 3, subunit 9 eta, 116kDa	0.0047438	-0.187263	-0.062644	repressed PI3K inhibitor
221727_at	---	---	---	0.00473895	-0.471791	-0.0802149	repressed PI3K inhibitor
201573_s_at	2107	ETF1	eukaryotic translation termination factor 1	0.00473687	-0.200163	-0.0179144	repressed PI3K inhibitor
212570_at	23052	ENDOD1	endonuclease domain containing 1	0.00473244	-0.494078	-0.109217	repressed PI3K inhibitor
201948_at	29889	GNL2	guanine nucleotide binding protein-like 2 (nucleolar)	0.00472638	-0.273953	-0.0864298	repressed PI3K inhibitor
203013_at	11319	ECD	ecdysoneless homolog (Drosophila)	0.00471462	-0.308047	-0.0245543	repressed PI3K inhibitor
212528_at	---	---	CDNA clone IMAGE:3878236	0.00469998	-0.307039	0.0126966	repressed PI3K inhibitor
213098_at	---	---	---	0.00469652	-0.285933	-0.0472527	repressed PI3K inhibitor
203975_s_at	10036	CHAF1A	chromatin assembly factor 1, subunit A (p150)	0.00468753	-0.333035	-0.118826	repressed PI3K inhibitor
201411_s_at	55041	PLEKHB2	pleckstrin homology domain containing, family B (evectins) member 2	0.00467845	-0.28513	0.0236644	repressed PI3K inhibitor
202806_at	1627	DBN1	drebrin 1	0.00466071	-0.356518	-0.107377	repressed PI3K inhibitor
201947_s_at	10576	CCT2	chaperonin containing TCP1, subunit 2 (beta)	0.00466067	-0.212378	-0.00939559	repressed PI3K inhibitor
205733_at	641	BLM	Bloom syndrome	0.00465947	-0.210623	-0.0306835	repressed PI3K inhibitor
222158_s_at	51029	C1orf121	chromosome 1 open reading frame 121	0.00465745	-0.197595	-0.0523599	repressed PI3K inhibitor
209196_at	9277	WDR46	WD repeat domain 46	0.00465041	-0.673229	-0.070415	repressed PI3K inhibitor
201145_at	10456	HAX1	HCLS1 associated protein X-1	0.00462948	-0.155316	0.0462879	repressed PI3K inhibitor
564_at	2767	GNA11	guanine nucleotide binding protein (G protein), alpha 11 (Gq class)	0.00462216	-0.202164	-0.0196721	repressed PI3K inhibitor
211754_s_at	10478	SLC25A17	solute carrier family 25 (mitochondrial carrier; peroxisomal membrane protein, 34kDa), member 17 /// solute carrier family 25 (mitochondrial carrier; peroxisomal membrane protein, 34kDa), member 17	0.00462205	-0.271196	-0.0298751	repressed PI3K inhibitor
203092_at	10469	TIMM44	translocase of inner mitochondrial membrane 44 homolog (yeast)	0.00461734	-0.582413	0.00828105	repressed PI3K inhibitor
202109_at	23647	ARFIP2	ADP-ribosylation factor interacting protein 2 (arfaptin 2)	0.00459554	-0.207354	-0.0234027	repressed PI3K inhibitor
201833_at	3066	HDAC2	histone deacetylase 2	0.00459435	-0.25	-0.0244702	repressed PI3K inhibitor
215084_s_at	115353	LRRC42	leucine rich repeat containing 42	0.0045862	-0.253113	0.00612713	repressed PI3K inhibitor
219031_s_at	51388	NIP7	nuclear import 7 homolog (S. cerevisiae)	0.00458241	-0.494395	-0.190504	repressed PI3K inhibitor
213244_at	113178	SCAMP4	secretory carrier membrane protein 4	0.00456944	-0.283227	-0.0382541	repressed PI3K inhibitor
217753_s_at	6231 /// 644166 /// 644191	RPS26 /// LOC644166 /// LOC644191	ribosomal protein S26 /// similar to 40S ribosomal protein S26 /// similar to 40S ribosomal protein S26	0.00455489	-0.134288	-0.0183141	repressed PI3K inhibitor
217922_at	---	---	CDNA FLJ40810 fis, clone TRACH2009743	0.00455034	-0.154635	0.00829267	repressed PI3K inhibitor
217854_s_at	5434	POLR2E	polymerase (RNA) II (DNA directed) polypeptide E, 25kDa	0.00454597	-0.126077	-0.00544134	repressed PI3K inhibitor
213189_at	84864	MINA	MYC induced nuclear antigen	0.00453676	-0.38636	-0.0891649	repressed PI3K inhibitor
205774_at	2161	F12	coagulation factor XII (Hageman factor)	0.00453645	-0.532376	-0.160573	repressed PI3K inhibitor
203130_s_at	3800	KIF5C	kinesin family member 5C	0.00453125	-0.118018	0.134544	repressed PI3K inhibitor
202575_at	1382	CRABP2	cellular retinoic acid binding protein 2	0.00452978	-0.181232	0.0393646	repressed PI3K inhibitor
220547_s_at	54537	FAM35A	family with sequence similarity 35, member A	0.00452359	-0.226065	-0.062454	repressed PI3K inhibitor
201844_s_at	23429	RYBP	RING1 and YY1 binding protein	0.00451985	-0.191094	-0.00654039	repressed PI3K inhibitor
220011_at	79000	C1orf135	chromosome 1 open reading frame 135	0.0045161	-0.128901	0.0378073	repressed PI3K inhibitor
214429_at	9107	MTMR6	myotubularin related protein 6	0.00451553	-0.240014	0.0586247	repressed PI3K inhibitor
213291_s_at	7337	UBE3A	ubiquitin protein ligase E3A (human papilloma virus E6-associated protein, Angelman syndrome)	0.00451184	-0.20353	-0.0392665	repressed PI3K inhibitor
208887_at	8666	EIF3S4	eukaryotic translation initiation factor 3, subunit 4 delta, 44kDa	0.00447997	-0.155469	-0.0017558	repressed PI3K inhibitor
222204_s_at	54700	RRN3	RRN3 RNA polymerase I transcription factor homolog (S. cerevisiae)	0.0044763	-0.167075	0.0341341	repressed PI3K inhibitor
40562_at	2767	GNA11	guanine nucleotide binding protein (G protein), alpha 11 (Gq class)	0.00446275	-0.225608	-0.041984	repressed PI3K inhibitor
221854_at	5317	PKP1	plakophilin 1 (ectodermal dysplasia/skin fragility syndrome)	0.00444583	-0.940324	-0.0389032	repressed PI3K inhibitor
209103_s_at	7353	UFD1L	ubiquitin fusion degradation 1 like (yeast)	0.00443164	-0.140284	0.00872717	repressed PI3K inhibitor
218091_at	3267 /// 649094	HRB /// LOC649094	HIV-1 Rev binding protein /// region containing hypothetical protein LOC285086; HIV-1 Rev binding protein	0.00441004	-0.464693	-0.0322157	repressed PI3K inhibitor
218710_at	55622	TTC27	tetratricopeptide repeat domain 27	0.00437796	-0.434072	-0.102195	repressed PI3K inhibitor
205643_s_at	5521	PPP2R2B	protein phosphatase 2 (formerly 2A), regulatory subunit B (PR 52), beta isoform	0.00437126	-0.965652	0.0913171	repressed PI3K inhibitor
204839_at	51367	POP5	processing of precursor 5, ribonuclease P/MRP subunit (S. cerevisiae)	0.00436427	-0.179671	-0.0215816	repressed PI3K inhibitor
217725_x_at	26135	SERBP1	SERPINE1 mRNA binding protein 1	0.00433946	-0.171698	-0.0292294	repressed PI3K inhibitor
218910_at	55129	TMEM16K	transmembrane protein 16K	0.00433169	-0.199312	0.0712756	repressed PI3K inhibitor
202236_s_at	6566	SLC16A1	solute carrier family 16, member 1 (monocarboxylic acid transporter 1)	0.00432498	-0.22556	0.0406612	repressed PI3K inhibitor
202065_s_at	8500	PPFIA1	protein tyrosine phosphatase, receptor type, f polypeptide (PTPRF), interacting protein (liprin), alpha 1	0.00432464	-0.190868	0.0211962	repressed PI3K inhibitor
202357_s_at	629	CFB	complement factor B	0.00432281	-0.680344	0.0247258	repressed PI3K inhibitor
204797_s_at	2009	EML1	echinoderm microtubule associated protein like 1	0.00431562	-0.253039	-0.0413531	repressed PI3K inhibitor
217815_at	11198	SUPT16H	suppressor of Ty 16 homolog (S. cerevisiae)	0.00429474	-0.177103	-0.0596504	repressed PI3K inhibitor
210187_at	2280	FKBP1A	FK506 binding protein 1A, 12kDa	0.00429375	-0.322402	0.0015409	repressed PI3K inhibitor
209191_at	84617	TUBB6	tubulin, beta 6	0.00428173	-0.276481	-0.0113973	repressed PI3K inhibitor
209780_at	57157	PHTF2	putative homeodomain transcription factor 2	0.00424888	-0.279639	-0.051981	repressed PI3K inhibitor
206422_at	2641	GCG	glucagon	0.00423332	-1.02137	-0.171264	repressed PI3K inhibitor
212873_at	23526	HMHA1	histocompatibility (minor) HA-1	0.00423155	-0.421616	-0.00396119	repressed PI3K inhibitor
202295_s_at	1512	CTSH	cathepsin H	0.00422743	-0.0852809	0.0718159	repressed PI3K inhibitor
209003_at	8402	SLC25A11	solute carrier family 25 (mitochondrial carrier; oxoglutarate carrier), member 11	0.00421309	-0.228213	-0.0198608	repressed PI3K inhibitor
203414_at	23531	MMD	monocyte to macrophage differentiation-associated	0.00418285	-0.157857	0.0132299	repressed PI3K inhibitor
211595_s_at	64963	MRPS11	mitochondrial ribosomal protein S11 /// mitochondrial ribosomal protein S11	0.00417753	-0.213932	-0.0109732	repressed PI3K inhibitor
211963_s_at	10092	ARPC5	actin related protein 2/3 complex, subunit 5, 16kDa	0.00417177	-0.0683227	0.00620627	repressed PI3K inhibitor
208819_at	4218	RAB8A	RAB8A, member RAS oncogene family	0.00416486	-0.195216	-0.0440589	repressed PI3K inhibitor
208928_at	5447	POR	P450 (cytochrome) oxidoreductase	0.0041562	-0.261937	0.00528457	repressed PI3K inhibitor
218374_s_at	57102	C12orf4	chromosome 12 open reading frame 4	0.00415014	-0.493073	-0.0128194	repressed PI3K inhibitor
202984_s_at	9529	BAG5	BCL2-associated athanogene 5	0.0041459	-0.385187	-0.112877	repressed PI3K inhibitor
213245_at	107	ADCY1	adenylate cyclase 1 (brain)	0.00413847	-0.455142	-0.121794	repressed PI3K inhibitor
204336_s_at	10287	RGS19	regulator of G-protein signalling 19	0.00413092	-0.50952	-0.151162	repressed PI3K inhibitor
213188_s_at	84864	MINA	MYC induced nuclear antigen	0.00411028	-0.289589	-0.0144726	repressed PI3K inhibitor
201546_at	9320	TRIP12	thyroid hormone receptor interactor 12	0.0040998	-0.159444	-0.0542193	repressed PI3K inhibitor
203008_x_at	10190	TXNDC9	thioredoxin domain containing 9	0.00407482	-0.191074	-0.0149723	repressed PI3K inhibitor
207265_s_at	11015	KDELR3	KDEL (Lys-Asp-Glu-Leu) endoplasmic reticulum protein retention receptor 3	0.0040707	-0.28093	0.0519429	repressed PI3K inhibitor
208788_at	60481	ELOVL5	ELOVL family member 5, elongation of long chain fatty acids (FEN1/Elo2, SUR4/Elo3-like, yeast)	0.00405768	-0.0780773	0.0712307	repressed PI3K inhibitor
221193_s_at	54819	ZCCHC10	zinc finger, CCHC domain containing 10	0.00404447	-0.335104	-0.0648676	repressed PI3K inhibitor
215722_s_at	6627	SNRPA1	small nuclear ribonucleoprotein polypeptide A'	0.00401188	-0.300557	-0.0314506	repressed PI3K inhibitor
221090_s_at	55239	OGFOD1	2-oxoglutarate and iron-dependent oxygenase domain containing 1	0.00399776	-0.195212	-0.0108753	repressed PI3K inhibitor
203692_s_at	1871	E2F3	E2F transcription factor 3	0.00399503	-0.317522	-0.0240945	repressed PI3K inhibitor
207618_s_at	617	BCS1L	BCS1-like (yeast)	0.00399332	-0.253262	-0.0469977	repressed PI3K inhibitor
210648_x_at	8724	SNX3	sorting nexin 3	0.00399307	-0.0588518	0.078424	repressed PI3K inhibitor
218123_at	56683	C21orf59	chromosome 21 open reading frame 59	0.00398547	-0.220377	-0.0489303	repressed PI3K inhibitor
203006_at	3632	INPP5A	inositol polyphosphate-5-phosphatase, 40kDa	0.00397594	-0.32288	-0.0395948	repressed PI3K inhibitor
218842_at	79657	FLJ21908	hypothetical protein FLJ21908	0.00396106	-0.179209	-0.0152632	repressed PI3K inhibitor
201397_at	26227	PHGDH	phosphoglycerate dehydrogenase	0.00395411	-0.0632474	0.131048	repressed PI3K inhibitor
202777_at	8036	SHOC2	soc-2 suppressor of clear homolog (C. elegans)	0.00395087	-0.0932888	0.0739554	repressed PI3K inhibitor
202855_s_at	9123	SLC16A3	solute carrier family 16, member 3 (monocarboxylic acid transporter 4)	0.00394596	-1.09435	-0.09057	repressed PI3K inhibitor
210236_at	8500	PPFIA1	protein tyrosine phosphatase, receptor type, f polypeptide (PTPRF), interacting protein (liprin), alpha 1	0.0039458	-0.138573	0.0359939	repressed PI3K inhibitor
200098_s_at	51433	ANAPC5	anaphase promoting complex subunit 5 /// anaphase promoting complex subunit 5	0.00394064	-0.162881	-0.0424672	repressed PI3K inhibitor
221598_s_at	9442	CRSP8	cofactor required for Sp1 transcriptional activation, subunit 8, 34kDa	0.00393278	-0.467107	0.083367	repressed PI3K inhibitor
205036_at	11157 /// 80205	LSM6 /// CHD9	LSM6 homolog, U6 small nuclear RNA associated (S. cerevisiae) /// chromodomain helicase DNA binding protein 9	0.00392598	-0.233016	-0.0525264	repressed PI3K inhibitor
213115_at	115201	ATG4A	ATG4 autophagy related 4 homolog A (S. cerevisiae)	0.00392515	-0.148566	0.111685	repressed PI3K inhibitor
206550_s_at	9631	NUP155	nucleoporin 155kDa	0.00390291	-0.302261	-0.0392288	repressed PI3K inhibitor
210097_s_at	51406	NOL7	nucleolar protein 7, 27kDa	0.00388902	-0.207121	-0.0197901	repressed PI3K inhibitor
201872_s_at	6059	ABCE1	ATP-binding cassette, sub-family E (OABP), member 1	0.00386644	-0.403766	-0.0882633	repressed PI3K inhibitor
202779_s_at	27338 /// 651816	UBE2S /// LOC651816	ubiquitin-conjugating enzyme E2S /// similar to Ubiquitin-conjugating enzyme E2S (Ubiquitin-conjugating enzyme E2-24 kDa) (Ubiquitin-protein ligase) (Ubiquitin carrier protein) (E2-EPF5)	0.00385955	-0.327061	-0.0639658	repressed PI3K inhibitor
212279_at	27346	TMEM97	transmembrane protein 97	0.00385375	-0.17523	0.0667888	repressed PI3K inhibitor
214764_at	57241	KIAA0507	KIAA0507	0.00384266	-0.893279	-0.245927	repressed PI3K inhibitor
35265_at	9513	FXR2	fragile X mental retardation, autosomal homolog 2	0.00383604	-0.285259	-0.0505386	repressed PI3K inhibitor
215127_s_at	192137 /// 5937 /// 648293	RBMS1 /// C2orf12 /// LOC648293	RNA binding motif, single stranded interacting protein 1 /// chromosome 2 open reading frame 12 /// region containing chromosome 2 open reading frame 12; RNA binding motif, single stranded interacting protein 1	0.00383479	-0.334114	-0.0917515	repressed PI3K inhibitor
213773_x_at	55695	NSUN5	NOL1/NOP2/Sun domain family, member 5	0.00382709	-0.196994	-0.0692265	repressed PI3K inhibitor
209900_s_at	6566	SLC16A1	solute carrier family 16, member 1 (monocarboxylic acid transporter 1)	0.0038207	-0.26372	-0.0136538	repressed PI3K inhibitor
207848_at	551	AVP	arginine vasopressin (neurophysin II, antidiuretic hormone, diabetes insipidus, neurohypophyseal)	0.00377473	-0.597637	0.278811	repressed PI3K inhibitor
208652_at	5515	PPP2CA	protein phosphatase 2 (formerly 2A), catalytic subunit, alpha isoform	0.0037528	-0.207892	-0.0331258	repressed PI3K inhibitor
204285_s_at	5366	PMAIP1	phorbol-12-myristate-13-acetate-induced protein 1	0.00374559	-0.202059	0.301532	repressed PI3K inhibitor
218743_at	79643	CHMP6	chromatin modifying protein 6	0.00372475	-0.433827	-0.0255616	repressed PI3K inhibitor
221742_at	10658	CUGBP1	CUG triplet repeat, RNA binding protein 1	0.00367194	-0.317035	-0.103228	repressed PI3K inhibitor
221064_s_at	65259	C16orf28	chromosome 16 open reading frame 28	0.00367156	-0.240889	-0.00466388	repressed PI3K inhibitor
219551_at	55840	EAF2	ELL associated factor 2	0.00365554	-0.173578	0.329411	repressed PI3K inhibitor
210594_x_at	9019	MPZL1	myelin protein zero-like 1	0.00364843	-0.245268	-0.0175229	repressed PI3K inhibitor
31874_at	10634	GAS2L1	growth arrest-specific 2 like 1	0.00364107	-0.445994	-0.151744	repressed PI3K inhibitor
206649_s_at	7030	TFE3	transcription factor binding to IGHM enhancer 3	0.00364106	-0.195548	0.0802535	repressed PI3K inhibitor
202900_s_at	4927	NUP88	nucleoporin 88kDa	0.00362394	-0.309336	-0.106699	repressed PI3K inhibitor
202536_at	25978	CHMP2B	chromatin modifying protein 2B	0.00361769	-0.0933729	0.0546067	repressed PI3K inhibitor
201361_at	79073	TMEM109	transmembrane protein 109	0.00360625	-0.368346	-0.100177	repressed PI3K inhibitor
214315_x_at	811	CALR	calreticulin	0.00360072	-0.150075	0.0391785	repressed PI3K inhibitor
218100_s_at	55081	IFT57	intraflagellar transport 57 homolog (Chlamydomonas)	0.00359263	-0.167257	0.0517956	repressed PI3K inhibitor
221712_s_at	54663	WDR74	WD repeat domain 74 /// WD repeat domain 74	0.00354298	-0.375453	-0.107112	repressed PI3K inhibitor
207360_s_at	4923	NTSR1	neurotensin receptor 1 (high affinity)	0.00353786	-0.774589	-0.161179	repressed PI3K inhibitor
208840_s_at	9908	G3BP2	Ras-GTPase activating protein SH3 domain-binding protein 2	0.00351116	-0.328503	-0.115278	repressed PI3K inhibitor
219806_s_at	56935	C11orf75	chromosome 11 open reading frame 75	0.0035106	-0.723791	0.0903371	repressed PI3K inhibitor
207667_s_at	5606 /// 651423	MAP2K3 /// LOC651423	mitogen-activated protein kinase kinase 3 /// similar to mitogen-activated protein kinase kinase 3 isoform A	0.00348908	-0.262871	0.0213163	repressed PI3K inhibitor
202522_at	23760	PITPNB	phosphatidylinositol transfer protein, beta	0.0034887	-0.12769	0.00167662	repressed PI3K inhibitor
213672_at	4141	MARS	Methionine-tRNA synthetase	0.00347484	-0.599093	0.0194006	repressed PI3K inhibitor
215867_x_at	771	CA12	carbonic anhydrase XII	0.00345916	-0.192669	-0.045946	repressed PI3K inhibitor
210406_s_at	5870 /// 84084	RAB6A /// RAB6C	RAB6A, member RAS oncogene family /// RAB6C, member RAS oncogene family	0.00345572	-0.174842	-0.00172614	repressed PI3K inhibitor
202985_s_at	9529	BAG5	BCL2-associated athanogene 5	0.00345562	-0.191816	-0.0816203	repressed PI3K inhibitor
219588_s_at	54892	LUZP5	leucine zipper protein 5	0.00344536	-0.15833	-0.0445449	repressed PI3K inhibitor
203277_at	1676	DFFA	DNA fragmentation factor, 45kDa, alpha polypeptide	0.00344406	-0.183193	0.0607909	repressed PI3K inhibitor
217909_s_at	6945	MLX	MAX-like protein X	0.00343484	-0.330441	-0.0444924	repressed PI3K inhibitor
218692_at	55638	FLJ20366	hypothetical protein FLJ20366	0.00342099	-0.40751	0.147628	repressed PI3K inhibitor
203802_x_at	55695	NSUN5	NOL1/NOP2/Sun domain family, member 5	0.00336908	-0.221613	-0.0383826	repressed PI3K inhibitor
212341_at	286451	YIPF6	Yip1 domain family, member 6	0.00335627	-0.161497	0.0213001	repressed PI3K inhibitor
212168_at	10137	RBM12	RNA binding motif protein 12	0.00335207	-0.491132	-0.200467	repressed PI3K inhibitor
216652_s_at	1810	DR1	down-regulator of transcription 1, TBP-binding (negative cofactor 2)	0.00333268	-0.212429	-0.0262622	repressed PI3K inhibitor
201649_at	9246	UBE2L6	ubiquitin-conjugating enzyme E2L 6	0.00332339	-0.182211	0.100289	repressed PI3K inhibitor
213229_at	23405	DICER1	Dicer1, Dcr-1 homolog (Drosophila)	0.00332202	-0.458346	-0.138978	repressed PI3K inhibitor
200087_s_at	10959	TMED2	transmembrane emp24 domain trafficking protein 2 /// transmembrane emp24 domain trafficking protein 2	0.00330102	-0.09012	0.0147731	repressed PI3K inhibitor
209122_at	123	ADFP	adipose differentiation-related protein	0.00328677	-0.403418	0.0460717	repressed PI3K inhibitor
203211_s_at	8898	MTMR2	myotubularin related protein 2	0.00328392	-0.240673	0.0217842	repressed PI3K inhibitor
221667_s_at	26353	HSPB8	heat shock 22kDa protein 8	0.00327799	-0.269206	0.0602181	repressed PI3K inhibitor
217678_at	23657	SLC7A11	solute carrier family 7, (cationic amino acid transporter, y+ system) member 11	0.00327782	-0.173922	0.450488	repressed PI3K inhibitor
218229_s_at	57645	POGK	pogo transposable element with KRAB domain	0.00326865	-0.308097	-0.156827	repressed PI3K inhibitor
200046_at	1603	DAD1	defender against cell death 1 /// defender against cell death 1	0.00326769	-0.109591	0.0397511	repressed PI3K inhibitor
204042_at	10810	WASF3	WAS protein family, member 3	0.00326703	-0.211405	-0.00691855	repressed PI3K inhibitor
218153_at	79587	FLJ12118	hypothetical protein FLJ12118	0.00326161	-0.235246	-0.011267	repressed PI3K inhibitor
209511_at	5435	POLR2F	polymerase (RNA) II (DNA directed) polypeptide F	0.00322546	-0.254632	-0.0512565	repressed PI3K inhibitor
202540_s_at	3156	HMGCR	3-hydroxy-3-methylglutaryl-Coenzyme A reductase	0.00321602	-0.039201	0.15931	repressed PI3K inhibitor
210658_s_at	23062	GGA2	golgi associated, gamma adaptin ear containing, ARF binding protein 2	0.00316313	-0.256444	-0.0638515	repressed PI3K inhibitor
205909_at	5427	POLE2	polymerase (DNA directed), epsilon 2 (p59 subunit)	0.00315798	-0.482024	-0.122698	repressed PI3K inhibitor
220890_s_at	51202	DDX47	DEAD (Asp-Glu-Ala-Asp) box polypeptide 47	0.00311224	-0.19545	-0.0422579	repressed PI3K inhibitor
202904_s_at	23658	LSM5	LSM5 homolog, U6 small nuclear RNA associated (S. cerevisiae)	0.0031098	-0.24232	-0.0528198	repressed PI3K inhibitor
202786_at	27347	STK39	serine threonine kinase 39 (STE20/SPS1 homolog, yeast)	0.00310717	-0.280454	-0.0303353	repressed PI3K inhibitor
218942_at	79837	PIP5K2C	phosphatidylinositol-4-phosphate 5-kinase, type II, gamma	0.0030965	-0.150652	0.0278969	repressed PI3K inhibitor
213508_at	171546	C14orf147	chromosome 14 open reading frame 147	0.00308927	-0.0820216	0.0954951	repressed PI3K inhibitor
208777_s_at	5717	PSMD11	proteasome (prosome, macropain) 26S subunit, non-ATPase, 11	0.00308033	-0.168424	-0.0442526	repressed PI3K inhibitor
201027_s_at	9669	EIF5B	eukaryotic translation initiation factor 5B	0.00308029	-0.241865	0.000558031	repressed PI3K inhibitor
209725_at	27340 /// 653877	UTP20 /// LOC653877	UTP20, small subunit (SSU) processome component, homolog (yeast) /// similar to Down-regulated in metastasis protein (Key-1A6 protein) (Novel nucleolar protein 73) (NNP73)	0.00307474	-0.641788	-0.164837	repressed PI3K inhibitor
219098_at	10514	MYBBP1A	MYB binding protein (P160) 1a	0.00307068	-0.786631	-0.125574	repressed PI3K inhibitor
34260_at	9894	KIAA0683	KIAA0683 gene product	0.00306926	-0.33538	-0.126293	repressed PI3K inhibitor
204819_at	2245	FGD1	FYVE, RhoGEF and PH domain containing 1 (faciogenital dysplasia)	0.00305886	-0.992939	-0.0721972	repressed PI3K inhibitor
200875_s_at	10528	NOL5A	nucleolar protein 5A (56kDa with KKE/D repeat)	0.00304381	-0.351066	-0.124247	repressed PI3K inhibitor
218708_at	29107	NXT1	NTF2-like export factor 1	0.00300746	-0.403235	-0.117726	repressed PI3K inhibitor
202690_s_at	6632	SNRPD1	small nuclear ribonucleoprotein D1 polypeptide 16kDa	0.00299538	-0.274249	-0.0996018	repressed PI3K inhibitor
208802_at	6731	SRP72	signal recognition particle 72kDa	0.00298201	-0.169779	0.0275547	repressed PI3K inhibitor
220947_s_at	26000	TBC1D10B	TBC1 domain family, member 10B	0.00297281	-0.300856	-0.0716615	repressed PI3K inhibitor
219634_at	50515	CHST11	carbohydrate (chondroitin 4) sulfotransferase 11	0.00296876	-0.506137	0.0357177	repressed PI3K inhibitor
212529_at	124801 /// 653122	LSM12 /// LOC653122	LSM12 homolog (S. cerevisiae) /// LSM12 homolog pseudogene	0.0029675	-0.472586	-0.104132	repressed PI3K inhibitor
221559_s_at	79003	MIS12	MIS12 homolog (yeast)	0.00295599	-0.19178	0.014033	repressed PI3K inhibitor
202915_s_at	9917	FAM20B	family with sequence similarity 20, member B	0.00295529	-0.312066	-0.0878507	repressed PI3K inhibitor
201204_s_at	6238	RRBP1	Ribosome binding protein 1 homolog 180kDa (dog)	0.00295388	-0.259621	-0.00675033	repressed PI3K inhibitor
209825_s_at	7371	UCK2	uridine-cytidine kinase 2	0.00295181	-0.295568	-0.0622612	repressed PI3K inhibitor
210441_at	8556	CDC14A	CDC14 cell division cycle 14 homolog A (S. cerevisiae)	0.00293416	-0.997552	-0.00958712	repressed PI3K inhibitor
203694_s_at	8449	DHX16	DEAH (Asp-Glu-Ala-His) box polypeptide 16	0.0029323	-0.186344	-0.0140858	repressed PI3K inhibitor
202971_s_at	8445	DYRK2	dual-specificity tyrosine-(Y)-phosphorylation regulated kinase 2	0.00292412	-0.395039	-0.0898563	repressed PI3K inhibitor
211003_x_at	7052	TGM2	transglutaminase 2 (C polypeptide, protein-glutamine-gamma-glutamyltransferase)	0.00292354	-0.645614	0.139788	repressed PI3K inhibitor
217949_s_at	79001	VKORC1	vitamin K epoxide reductase complex, subunit 1	0.00290363	-0.150706	0.0145364	repressed PI3K inhibitor
201894_s_at	6745	SSR1	signal sequence receptor, alpha (translocon-associated protein alpha)	0.00290199	-0.218498	0.0600115	repressed PI3K inhibitor
203511_s_at	27095	TRAPPC3	trafficking protein particle complex 3	0.00290065	-0.172276	0.0121126	repressed PI3K inhibitor
211349_at	6564	SLC15A1	solute carrier family 15 (oligopeptide transporter), member 1	0.00289938	-1.39905	-0.183336	repressed PI3K inhibitor
203786_s_at	7164	TPD52L1	tumor protein D52-like 1	0.00289532	-0.0944487	0.0606645	repressed PI3K inhibitor
211503_s_at	51552	RAB14	RAB14, member RAS oncogene family	0.00288834	-0.213053	-0.0679184	repressed PI3K inhibitor
221896_s_at	25994	HIGD1A	HIG1 domain family, member 1A	0.00288119	-0.0996199	0.0810203	repressed PI3K inhibitor
221549_at	83743	GRWD1	glutamate-rich WD repeat containing 1	0.00287736	-0.73133	-0.20248	repressed PI3K inhibitor
200644_at	65108	MARCKSL1	MARCKS-like 1	0.00286371	-0.203638	-0.0571246	repressed PI3K inhibitor
207030_s_at	1466	CSRP2	cysteine and glycine-rich protein 2	0.00285049	-0.206064	0.317258	repressed PI3K inhibitor
200988_s_at	10197	PSME3	proteasome (prosome, macropain) activator subunit 3 (PA28 gamma; Ki)	0.00283989	-0.50357	-0.120153	repressed PI3K inhibitor
214830_at	145389	SLC38A6	solute carrier family 38, member 6	0.00281676	-0.230497	0.00243721	repressed PI3K inhibitor
201636_at	8087	FXR1	fragile X mental retardation, autosomal homolog 1	0.00281569	-0.0873252	0.0944951	repressed PI3K inhibitor
201155_s_at	9927	MFN2	mitofusin 2	0.00281273	-0.305301	-0.055614	repressed PI3K inhibitor
219083_at	55164	SHQ1	SHQ1 homolog (S. cerevisiae)	0.00280569	-0.241043	-0.0313401	repressed PI3K inhibitor
214696_at	84981	MGC14376	hypothetical protein MGC14376	0.0028015	-0.546416	0.114652	repressed PI3K inhibitor
212887_at	10484	SEC23A	Sec23 homolog A (S. cerevisiae)	0.00278711	-0.171361	0.0498991	repressed PI3K inhibitor
219289_at	55027	HEATR3	HEAT repeat containing 3	0.00277943	-0.499078	-0.101642	repressed PI3K inhibitor
212718_at	10914	PAPOLA	poly(A) polymerase alpha	0.00276863	-0.101147	-0.00517397	repressed PI3K inhibitor
200617_at	9761	KIAA0152	KIAA0152	0.00275589	-0.200784	0.0142611	repressed PI3K inhibitor
202010_s_at	57862	ZNF410	zinc finger protein 410	0.00271655	-0.220951	-0.0506993	repressed PI3K inhibitor
203871_at	26168	SENP3	SUMO1/sentrin/SMT3 specific peptidase 3	0.00269895	-0.348649	-0.0613159	repressed PI3K inhibitor
204597_x_at	6781	STC1	stanniocalcin 1	0.00268792	-0.699975	0.0405317	repressed PI3K inhibitor
51226_at	---	---	---	0.0026725	-1.10306	-0.115673	repressed PI3K inhibitor
201584_s_at	10212	DDX39	DEAD (Asp-Glu-Ala-Asp) box polypeptide 39	0.00267191	-0.293783	-0.0828898	repressed PI3K inhibitor
213418_at	3310	HSPA6	heat shock 70kDa protein 6 (HSP70B')	0.00267187	-0.341244	0.98045	repressed PI3K inhibitor
205367_at	10603	SH2B2	SH2B adaptor protein 2	0.00266786	-0.411981	-0.0108181	repressed PI3K inhibitor
212206_s_at	94239	H2AFV	H2A histone family, member V	0.00266563	-0.245742	-0.0420802	repressed PI3K inhibitor
203201_at	5373	PMM2	phosphomannomutase 2	0.00266026	-0.523667	-0.110458	repressed PI3K inhibitor
203595_s_at	24138	IFIT5	interferon-induced protein with tetratricopeptide repeats 5	0.00265845	-0.551749	-0.0148819	repressed PI3K inhibitor
213696_s_at	112950	MED8	mediator of RNA polymerase II transcription, subunit 8 homolog (S. cerevisiae)	0.00263925	-0.191784	0.0715579	repressed PI3K inhibitor
200989_at	3091	HIF1A	hypoxia-inducible factor 1, alpha subunit (basic helix-loop-helix transcription factor)	0.00262018	-0.061156	0.0535456	repressed PI3K inhibitor
203934_at	3791	KDR	kinase insert domain receptor (a type III receptor tyrosine kinase)	0.00261636	-1.36168	-0.0372864	repressed PI3K inhibitor
218333_at	51009	DERL2	Der1-like domain family, member 2	0.00261557	-0.191271	0.0210475	repressed PI3K inhibitor
212424_at	22984	PDCD11	programmed cell death 11	0.00261539	-0.531598	-0.10875	repressed PI3K inhibitor
201864_at	2664	GDI1	GDP dissociation inhibitor 1	0.00258816	-0.224093	0.00567469	repressed PI3K inhibitor
217776_at	51109	RDH11	retinol dehydrogenase 11 (all-trans/9-cis/11-cis)	0.00258048	-0.411008	0.0469624	repressed PI3K inhibitor
207529_at	1670	DEFA5	defensin, alpha 5, Paneth cell-specific	0.00257137	-0.699544	0.0145331	repressed PI3K inhibitor
202146_at	3475	IFRD1	interferon-related developmental regulator 1	0.002568	-0.430437	0.0656818	repressed PI3K inhibitor
201489_at	10105	PPIF	peptidylprolyl isomerase F (cyclophilin F)	0.0025529	-0.538989	-0.153042	repressed PI3K inhibitor
208845_at	7419	VDAC3	voltage-dependent anion channel 3	0.00250503	-0.146293	-0.0240979	repressed PI3K inhibitor
219575_s_at	64146 /// 84342	PDF /// COG8	peptide deformylase (mitochondrial) /// component of oligomeric golgi complex 8	0.002505	-0.284927	-0.111436	repressed PI3K inhibitor
201433_s_at	9791	PTDSS1	phosphatidylserine synthase 1	0.00249738	-0.194568	-0.0255813	repressed PI3K inhibitor
210544_s_at	224	ALDH3A2	aldehyde dehydrogenase 3 family, member A2	0.00248138	-0.285587	-0.0608615	repressed PI3K inhibitor
204420_at	8061	FOSL1	FOS-like antigen 1	0.00246913	-1.40524	0.00137361	repressed PI3K inhibitor
209714_s_at	1033	CDKN3	cyclin-dependent kinase inhibitor 3 (CDK2-associated dual specificity phosphatase)	0.00245139	-0.196558	-0.000696652	repressed PI3K inhibitor
202720_at	26136	TES	testis derived transcript (3 LIM domains)	0.00243305	-0.0664293	0.253557	repressed PI3K inhibitor
202594_at	23484	LEPROTL1	leptin receptor overlapping transcript-like 1	0.00238819	-0.340298	-0.0120365	repressed PI3K inhibitor
220852_at	29018	PRO1768	PRO1768 protein	0.00238632	-0.765834	-0.104365	repressed PI3K inhibitor
201627_s_at	3638	INSIG1	insulin induced gene 1	0.00236742	-0.0584496	0.21326	repressed PI3K inhibitor
222210_at	9772	KIAA0195	KIAA0195	0.0023674	-0.95169	0.134305	repressed PI3K inhibitor
209247_s_at	10061	ABCF2	ATP-binding cassette, sub-family F (GCN20), member 2	0.00236538	-0.26955	-0.031982	repressed PI3K inhibitor
200995_at	10527	IPO7	Importin 7	0.00234532	-0.280877	-0.0234249	repressed PI3K inhibitor
200050_at	7705	ZNF146	zinc finger protein 146 /// zinc finger protein 146	0.00233423	-0.272291	-0.0863071	repressed PI3K inhibitor
200998_s_at	10970	CKAP4	cytoskeleton-associated protein 4	0.00230453	-0.466338	-0.0504625	repressed PI3K inhibitor
206525_at	2569	GABRR1	gamma-aminobutyric acid (GABA) receptor, rho 1	0.00230181	-1.04887	-0.0508772	repressed PI3K inhibitor
204170_s_at	1164	CKS2	CDC28 protein kinase regulatory subunit 2	0.00230168	-0.054489	0.0439674	repressed PI3K inhibitor
205217_at	1678	TIMM8A	translocase of inner mitochondrial membrane 8 homolog A (yeast)	0.00229698	-0.467339	-0.115223	repressed PI3K inhibitor
200894_s_at	2288	FKBP4	FK506 binding protein 4, 59kDa	0.00227806	-0.273296	0.00601362	repressed PI3K inhibitor
218696_at	9451	EIF2AK3	eukaryotic translation initiation factor 2-alpha kinase 3	0.00227364	-0.0973912	0.186032	repressed PI3K inhibitor
219731_at	404033	FLJ34077	weakly similar to zinc finger protein 195	0.00226807	-0.267427	-0.0841455	repressed PI3K inhibitor
213711_at	3887	KRT81	keratin 81	0.00226795	-0.156362	0.0601648	repressed PI3K inhibitor
204903_x_at	23192	ATG4B	ATG4 autophagy related 4 homolog B (S. cerevisiae)	0.00226387	-0.324426	-0.0330354	repressed PI3K inhibitor
209429_x_at	8890	EIF2B4	eukaryotic translation initiation factor 2B, subunit 4 delta, 67kDa	0.00226321	-0.184525	-0.0344983	repressed PI3K inhibitor
218585_s_at	51514	DTL	denticleless homolog (Drosophila)	0.00225902	-0.439488	-0.140638	repressed PI3K inhibitor
204091_at	5147	PDE6D	phosphodiesterase 6D, cGMP-specific, rod, delta	0.00225397	-0.162063	0.0569901	repressed PI3K inhibitor
202314_at	1595	CYP51A1	cytochrome P450, family 51, subfamily A, polypeptide 1	0.00224216	-0.248386	0.0280468	repressed PI3K inhibitor
219143_s_at	54913	RPP25	ribonuclease P 25kDa subunit	0.00223908	-0.55488	-0.107985	repressed PI3K inhibitor
202882_x_at	51406	NOL7	nucleolar protein 7, 27kDa	0.00222778	-0.219784	-0.00618291	repressed PI3K inhibitor
218836_at	79897	RPP21	ribonuclease P 21kDa subunit	0.00221354	-0.25901	-0.0687058	repressed PI3K inhibitor
201555_at	4172	MCM3	MCM3 minichromosome maintenance deficient 3 (S. cerevisiae)	0.00220731	-0.356014	-0.14002	repressed PI3K inhibitor
202969_at	---	---	MRNA; cDNA DKFZp667B0924 (from clone DKFZp667B0924)	0.00219537	-0.433987	-0.0813111	repressed PI3K inhibitor
214508_x_at	1390	CREM	cAMP responsive element modulator	0.00219423	-0.31658	0.151167	repressed PI3K inhibitor
218145_at	57761	TRIB3	tribbles homolog 3 (Drosophila)	0.0021665	-0.331444	0.115424	repressed PI3K inhibitor
AFFX-hum_alu_at	---	---	---	0.0021619	-0.687741	0.0422718	repressed PI3K inhibitor
204148_s_at	22932 /// 56917 /// 7784	ZP3 /// POMZP3 /// MEIS3	zona pellucida glycoprotein 3 (sperm receptor) /// POM (POM121 homolog, rat) and ZP3 fusion /// Meis1, myeloid ecotropic viral integration site 1 homolog 3 (mouse)	0.00215654	-0.175151	0.0389132	repressed PI3K inhibitor
203311_s_at	382	ARF6	ADP-ribosylation factor 6	0.00214971	-0.372224	-0.0954649	repressed PI3K inhibitor
201378_s_at	9898	UBAP2L	ubiquitin associated protein 2-like	0.00214415	-0.341249	-0.119717	repressed PI3K inhibitor
215684_s_at	84164	ASCC2	activating signal cointegrator 1 complex subunit 2	0.00214084	-0.324651	-0.0742194	repressed PI3K inhibitor
217739_s_at	10135 /// 646309	PBEF1 /// RP11-92J19.4	pre-B-cell colony enhancing factor 1 /// pre-B cell enhancing factor 1 pseudogene	0.00213704	-0.133227	0.0637493	repressed PI3K inhibitor
213935_at	51099	ABHD5	abhydrolase domain containing 5	0.00212701	-0.473882	-0.0671627	repressed PI3K inhibitor
203405_at	8624	DSCR2	Down syndrome critical region gene 2	0.00212039	-0.267189	-0.0103912	repressed PI3K inhibitor
209321_s_at	109	ADCY3	adenylate cyclase 3	0.00211946	-0.314462	-0.0581481	repressed PI3K inhibitor
202937_x_at	27341	CTA-126B4.3	CGI-96 protein	0.00211401	-0.394798	-0.0562709	repressed PI3K inhibitor
213789_at	---	---	---	0.00208491	-0.28721	-0.00604029	repressed PI3K inhibitor
213077_at	64848	YTHDC2	YTH domain containing 2	0.00208055	-0.310472	-0.0327967	repressed PI3K inhibitor
201421_s_at	79084	WDR77	WD repeat domain 77	0.00207785	-0.391094	-0.0814946	repressed PI3K inhibitor
208318_s_at	9942	XYLB	xylulokinase homolog (H. influenzae)	0.00207584	-1.15313	-0.128916	repressed PI3K inhibitor
209358_at	6882	TAF11	TAF11 RNA polymerase II, TATA box binding protein (TBP)-associated factor, 28kDa	0.00207498	-0.220102	-0.0706824	repressed PI3K inhibitor
220780_at	50487	PLA2G3	phospholipase A2, group III	0.00205939	-0.978779	0.256535	repressed PI3K inhibitor
207791_s_at	5861	RAB1A	RAB1A, member RAS oncogene family	0.00205021	-0.210245	-0.0202345	repressed PI3K inhibitor
203856_at	7443	VRK1	vaccinia related kinase 1	0.00204508	-0.315133	-0.0596141	repressed PI3K inhibitor
201633_s_at	80777	CYB5B	cytochrome b5 type B (outer mitochondrial membrane)	0.00204312	-0.294725	-0.0264383	repressed PI3K inhibitor
217924_at	64771	C6orf106	chromosome 6 open reading frame 106	0.00204133	-0.324032	-0.0208027	repressed PI3K inhibitor
221632_s_at	10785	WDR4	WD repeat domain 4	0.00203761	-0.768755	-0.150148	repressed PI3K inhibitor
212622_at	440026	TMEM41B	transmembrane protein 41B	0.00203611	-0.0882724	0.100651	repressed PI3K inhibitor
212215_at	9581	PREPL	prolyl endopeptidase-like	0.00203089	-0.245838	0.0428992	repressed PI3K inhibitor
216541_x_at	28461 /// 3493 /// 3500 /// 3502	IGHA1 /// IGHG1 /// IGHG3 /// IGHV1-69	immunoglobulin heavy constant alpha 1 /// immunoglobulin heavy constant gamma 1 (G1m marker) /// immunoglobulin heavy constant gamma 3 (G3m marker) /// immunoglobulin heavy variable 1-69	0.00202802	-0.831565	0.061207	repressed PI3K inhibitor
200065_s_at	375	ARF1	ADP-ribosylation factor 1 /// ADP-ribosylation factor 1	0.00202614	-0.0808367	0.0112513	repressed PI3K inhibitor
215531_s_at	2558 /// 653222	GABRA5 /// LOC653222	gamma-aminobutyric acid (GABA) A receptor, alpha 5 /// similar to Gamma-aminobutyric-acid receptor alpha-5 subunit precursor (GABA(A) receptor)	0.002019	-1.24339	-0.132828	repressed PI3K inhibitor
213787_s_at	10682	EBP	emopamil binding protein (sterol isomerase)	0.00201463	-0.215513	0.0262343	repressed PI3K inhibitor
213726_x_at	10383	TUBB2C	tubulin, beta 2C	0.00201344	-0.239201	-0.0507414	repressed PI3K inhibitor
200831_s_at	6319	SCD	stearoyl-CoA desaturase (delta-9-desaturase)	0.00200881	-0.0991005	0.0664229	repressed PI3K inhibitor
221255_s_at	83460	TMEM93	transmembrane protein 93 /// transmembrane protein 93	0.00200713	-0.274443	-0.0708781	repressed PI3K inhibitor
212993_at	---	---	MRNA; cDNA DKFZp667B1718 (from clone DKFZp667B1718)	0.00200553	-0.70308	-0.233663	repressed PI3K inhibitor
212791_at	127703	FLJ38984	hypothetical protein FLJ38984	0.00199741	-0.34373	-0.0689714	repressed PI3K inhibitor
218131_s_at	54815	GATAD2A	GATA zinc finger domain containing 2A	0.00199705	-0.420236	-0.111036	repressed PI3K inhibitor
211061_s_at	4247	MGAT2	mannosyl (alpha-1,6-)-glycoprotein beta-1,2-N-acetylglucosaminyltransferase /// mannosyl (alpha-1,6-)-glycoprotein beta-1,2-N-acetylglucosaminyltransferase	0.00199152	-0.171192	0.052428	repressed PI3K inhibitor
215726_s_at	1528	CYB5A	cytochrome b5 type A (microsomal)	0.0019915	-0.155214	0.0178023	repressed PI3K inhibitor
209666_s_at	1147	CHUK	conserved helix-loop-helix ubiquitous kinase	0.00198805	-0.342095	-0.098347	repressed PI3K inhibitor
202396_at	10915	TCERG1	transcription elongation regulator 1	0.00198632	-0.372046	-0.140726	repressed PI3K inhibitor
215773_x_at	10038	PARP2	poly (ADP-ribose) polymerase family, member 2	0.00198309	-0.240226	-0.0389023	repressed PI3K inhibitor
218547_at	79947	DHDDS	dehydrodolichyl diphosphate synthase	0.00197849	-0.361374	-0.0464298	repressed PI3K inhibitor
220742_s_at	55768	NGLY1	N-glycanase 1	0.00197127	-0.242651	0.0542321	repressed PI3K inhibitor
220647_s_at	51287	CHCHD8	coiled-coil-helix-coiled-coil-helix domain containing 8	0.00196555	-0.3019	-0.0537405	repressed PI3K inhibitor
201277_s_at	3182	HNRPAB	heterogeneous nuclear ribonucleoprotein A/B	0.00196477	-0.303203	-0.092438	repressed PI3K inhibitor
222011_s_at	6950	TCP1	t-complex 1	0.00195546	-0.154929	0.0136828	repressed PI3K inhibitor
221739_at	56005	C19orf10	chromosome 19 open reading frame 10	0.0019439	-0.17603	0.0355904	repressed PI3K inhibitor
210868_s_at	79071	ELOVL6	ELOVL family member 6, elongation of long chain fatty acids (FEN1/Elo2, SUR4/Elo3-like, yeast)	0.00192962	-0.148782	0.0701681	repressed PI3K inhibitor
208939_at	22929	SEPHS1	selenophosphate synthetase 1	0.00192182	-0.325668	-0.0842808	repressed PI3K inhibitor
217858_s_at	51566	ARMCX3	armadillo repeat containing, X-linked 3	0.00191753	-0.0787555	0.160206	repressed PI3K inhibitor
202680_at	2961	GTF2E2	general transcription factor IIE, polypeptide 2, beta 34kDa	0.00191413	-0.209315	-0.0257775	repressed PI3K inhibitor
200931_s_at	7414	VCL	vinculin	0.001912	-0.108395	0.0470229	repressed PI3K inhibitor
213927_at	4293	MAP3K9	mitogen-activated protein kinase kinase kinase 9	0.00190702	-0.158845	0.0476422	repressed PI3K inhibitor
201129_at	6432	SFRS7	splicing factor, arginine/serine-rich 7, 35kDa	0.00190333	-0.654974	-0.161065	repressed PI3K inhibitor
201524_x_at	7334	UBE2N	ubiquitin-conjugating enzyme E2N (UBC13 homolog, yeast)	0.0019029	-0.276079	-0.0450505	repressed PI3K inhibitor
200667_at	7323	UBE2D3	ubiquitin-conjugating enzyme E2D 3 (UBC4/5 homolog, yeast)	0.00189499	-0.196551	0.00150769	repressed PI3K inhibitor
200886_s_at	5223 /// 642969 /// 643576	PGAM1 /// LOC642969 /// LOC643576	phosphoglycerate mutase 1 (brain) /// similar to Phosphoglycerate mutase 1 (Phosphoglycerate mutase isozyme B) (PGAM-B) (BPG-dependent PGAM 1) /// similar to Phosphoglycerate mutase 1 (Phosphoglycerate mutase isozyme B) (PGAM-B) (BPG-dependent PGAM 1)	0.00189181	-0.0991578	0.0126245	repressed PI3K inhibitor
209674_at	1407	CRY1	cryptochrome 1 (photolyase-like)	0.00188217	-0.330349	0.0161589	repressed PI3K inhibitor
218239_s_at	23560	GTPBP4	GTP binding protein 4	0.00187653	-0.443504	-0.084189	repressed PI3K inhibitor
209527_at	23404	EXOSC2	exosome component 2	0.00185725	-0.59481	-0.199035	repressed PI3K inhibitor
221779_at	85377	MICAL-L1	MICAL-like 1	0.0018541	-0.329119	0.0659549	repressed PI3K inhibitor
210175_at	6936	C2orf3	chromosome 2 open reading frame 3	0.00184365	-0.352861	-0.015276	repressed PI3K inhibitor
212430_at	55544	RBM38	RNA binding motif protein 38 /// RNA binding motif protein 38	0.0018414	-0.386546	-0.0917774	repressed PI3K inhibitor
218392_x_at	94081	SFXN1	sideroflexin 1	0.00183196	-0.368226	-0.037718	repressed PI3K inhibitor
203879_at	5293	PIK3CD	phosphoinositide-3-kinase, catalytic, delta polypeptide /// phosphoinositide-3-kinase, catalytic, delta polypeptide	0.00182369	-0.369064	0.155221	repressed PI3K inhibitor
210009_s_at	9570	GOSR2	golgi SNAP receptor complex member 2	0.00181795	-0.393785	0.00242469	repressed PI3K inhibitor
219448_at	54968	TMEM70	transmembrane protein 70	0.00180682	-0.580578	0.110774	repressed PI3K inhibitor
208977_x_at	10383	TUBB2C	tubulin, beta 2C	0.00179913	-0.257978	-0.0749663	repressed PI3K inhibitor
200915_x_at	10130 /// 3895	KTN1 /// PDIA6	kinectin 1 (kinesin receptor) /// protein disulfide isomerase family A, member 6	0.00178815	-0.103757	0.0547421	repressed PI3K inhibitor
205047_s_at	440	ASNS	asparagine synthetase	0.00178125	-0.00312024	0.265614	repressed PI3K inhibitor
212173_at	204	AK2	adenylate kinase 2	0.00178009	-0.648341	-0.184869	repressed PI3K inhibitor
209536_s_at	30844	EHD4	EH-domain containing 4	0.00177331	-0.318896	0.0140474	repressed PI3K inhibitor
212503_s_at	22982	DIP2C	DIP2 disco-interacting protein 2 homolog C (Drosophila)	0.00176526	-0.192059	0.0459854	repressed PI3K inhibitor
211538_s_at	3306	HSPA2	heat shock 70kDa protein 2	0.00176442	-0.758368	-0.0686098	repressed PI3K inhibitor
214141_x_at	6432	SFRS7	splicing factor, arginine/serine-rich 7, 35kDa	0.0017598	-0.576707	-0.149381	repressed PI3K inhibitor
41037_at	7004	TEAD4	TEA domain family member 4	0.00175894	-0.345355	-0.0118422	repressed PI3K inhibitor
212888_at	23405	DICER1	Dicer1, Dcr-1 homolog (Drosophila)	0.00175023	-0.480101	-0.113402	repressed PI3K inhibitor
205034_at	9134	CCNE2	cyclin E2	0.00174897	-0.544528	-0.162267	repressed PI3K inhibitor
202651_at	9926	LPGAT1	lysophosphatidylglycerol acyltransferase 1	0.00174508	-0.370675	-0.0214012	repressed PI3K inhibitor
208673_s_at	6428	SFRS3	splicing factor, arginine/serine-rich 3	0.0017359	-0.573964	-0.145937	repressed PI3K inhibitor
217738_at	10135 /// 646309	PBEF1 /// RP11-92J19.4	pre-B-cell colony enhancing factor 1 /// pre-B cell enhancing factor 1 pseudogene	0.00172865	-0.163603	0.0495761	repressed PI3K inhibitor
218459_at	64222	TOR3A	torsin family 3, member A	0.00172834	-0.343932	-0.067519	repressed PI3K inhibitor
202395_at	4905	NSF	N-ethylmaleimide-sensitive factor	0.00171481	-0.208725	-0.0108017	repressed PI3K inhibitor
218425_at	54476	TRIAD3	TRIAD3 protein	0.00170307	-0.16593	0.02879	repressed PI3K inhibitor
218074_at	51647	FAM96B	family with sequence similarity 96, member B	0.00170082	-0.101398	0.0372029	repressed PI3K inhibitor
212845_at	23034	SAMD4A	sterile alpha motif domain containing 4A	0.00169744	-0.421823	-0.0079562	repressed PI3K inhibitor
221989_at	284393 /// 285176 /// 389342 /// 390364 /// 6134 /// 644039 /// 647074	RPL10 /// LOC284393 /// LOC285176 /// LOC389342 /// LOC390364 /// LOC644039 /// LOC647074	ribosomal protein L10 /// similar to ribosomal protein L10 /// similar to ribosomal protein L10 /// similar to ribosomal protein L10 /// similar to ribosomal protein L10 /// similar to 60S ribosomal protein L10 (QM protein) (Tumor suppressor QM) (Laminin receptor homolog) /// similar to ribosomal protein L10	0.00169522	-0.223983	-0.0640799	repressed PI3K inhibitor
202194_at	50999	TMED5	transmembrane emp24 protein transport domain containing 5	0.00168558	-0.0754172	0.108752	repressed PI3K inhibitor
204058_at	4199	ME1	Malic enzyme 1, NADP(+)-dependent, cytosolic	0.00168333	-0.139996	0.132046	repressed PI3K inhibitor
45288_at	57406	ABHD6	abhydrolase domain containing 6	0.00167521	-0.268381	0.0987679	repressed PI3K inhibitor
201210_at	1654	DDX3X	DEAD (Asp-Glu-Ala-Asp) box polypeptide 3, X-linked	0.00166656	-0.326194	-0.0876944	repressed PI3K inhibitor
208696_at	22948	CCT5	chaperonin containing TCP1, subunit 5 (epsilon)	0.0016665	-0.17091	0.0183048	repressed PI3K inhibitor
218199_s_at	65083	NOL6	nucleolar protein family 6 (RNA-associated)	0.00164422	-0.573878	-0.0416037	repressed PI3K inhibitor
203578_s_at	9057	SLC7A6	solute carrier family 7 (cationic amino acid transporter, y+ system), member 6	0.00164045	-0.549058	-0.0600392	repressed PI3K inhibitor
217899_at	54867	FLJ20254	Hypothetical protein FLJ20254	0.00162625	-0.214297	0.011653	repressed PI3K inhibitor
207585_s_at	6166	RPL36AL	ribosomal protein L36a-like	0.00160941	-0.13708	0.00720456	repressed PI3K inhibitor
204133_at	9136	RNU3IP2	RNA, U3 small nucleolar interacting protein 2	0.00158331	-0.566331	-0.0880366	repressed PI3K inhibitor
219270_at	79094	CHAC1	ChaC, cation transport regulator-like 1 (E. coli)	0.00157374	-1.16515	0.351738	repressed PI3K inhibitor
201994_at	9643	MORF4L2	mortality factor 4 like 2	0.00157371	-0.105019	0.0460831	repressed PI3K inhibitor
203209_at	5985	RFC5	replication factor C (activator 1) 5, 36.5kDa	0.00157317	-0.148502	-0.0487829	repressed PI3K inhibitor
203970_s_at	8504	PEX3	peroxisomal biogenesis factor 3	0.00156928	-0.383376	0.00513549	repressed PI3K inhibitor
212983_at	3265	HRAS	v-Ha-ras Harvey rat sarcoma viral oncogene homolog	0.00156875	-0.381046	-0.119612	repressed PI3K inhibitor
210910_s_at	22932 /// 7784	ZP3 /// POMZP3	zona pellucida glycoprotein 3 (sperm receptor) /// POM (POM121 homolog, rat) and ZP3 fusion	0.00155467	-0.207128	-0.00899376	repressed PI3K inhibitor
212061_at	23350	SR140	U2-associated SR140 protein	0.0015458	-0.504124	0.0279371	repressed PI3K inhibitor
204018_x_at	3039 /// 3040	HBA1 /// HBA2	hemoglobin, alpha 1 /// hemoglobin, alpha 1 /// hemoglobin, alpha 2 /// hemoglobin, alpha 2	0.00154473	-0.673036	0.228249	repressed PI3K inhibitor
213545_x_at	8724	SNX3	sorting nexin 3	0.00154369	-0.0749097	0.11159	repressed PI3K inhibitor
212751_at	7334	UBE2N	ubiquitin-conjugating enzyme E2N (UBC13 homolog, yeast)	0.00152007	-0.447857	-0.0960208	repressed PI3K inhibitor
205891_at	136	ADORA2B	adenosine A2b receptor	0.00151996	-0.826026	0.0401445	repressed PI3K inhibitor
203737_s_at	23082	PPRC1	peroxisome proliferative activated receptor, gamma, coactivator-related 1	0.00147701	-0.669243	-0.258337	repressed PI3K inhibitor
53968_at	80789	INTS5	integrator complex subunit 5	0.0014689	-0.252344	-0.118344	repressed PI3K inhibitor
200628_s_at	7453	WARS	tryptophanyl-tRNA synthetase	0.00146737	-0.27608	0.0843166	repressed PI3K inhibitor
220865_s_at	23590	PDSS1	prenyl (decaprenyl) diphosphate synthase, subunit 1	0.00146548	-0.370359	-0.0930982	repressed PI3K inhibitor
210633_x_at	3858	KRT10	keratin 10 (epidermolytic hyperkeratosis; keratosis palmaris et plantaris)	0.00145993	-0.271755	-0.0611856	repressed PI3K inhibitor
217850_at	26354	GNL3	guanine nucleotide binding protein-like 3 (nucleolar)	0.00145909	-0.287591	-0.0515139	repressed PI3K inhibitor
219258_at	54962	TIPIN	TIMELESS interacting protein	0.00145833	-0.499883	-0.123841	repressed PI3K inhibitor
221481_x_at	3184	HNRPD	heterogeneous nuclear ribonucleoprotein D (AU-rich element RNA binding protein 1, 37kDa)	0.00144758	-0.303757	-0.0755235	repressed PI3K inhibitor
202713_s_at	9692	KIAA0391	KIAA0391	0.00144362	-0.231255	-0.0582294	repressed PI3K inhibitor
208370_s_at	1827	DSCR1	Down syndrome critical region gene 1	0.00143802	-0.420619	0.15274	repressed PI3K inhibitor
212515_s_at	1654	DDX3X	DEAD (Asp-Glu-Ala-Asp) box polypeptide 3, X-linked	0.00143745	-0.426431	-0.130807	repressed PI3K inhibitor
204123_at	3980	LIG3	ligase III, DNA, ATP-dependent	0.00143412	-0.702315	-0.151775	repressed PI3K inhibitor
202911_at	2956	MSH6	mutS homolog 6 (E. coli)	0.00143066	-0.392823	-0.157842	repressed PI3K inhibitor
214326_x_at	3727	JUND	jun D proto-oncogene	0.00142539	-0.190911	0.152642	repressed PI3K inhibitor
202097_at	9972	NUP153	nucleoporin 153kDa	0.00142021	-0.234589	-0.0553656	repressed PI3K inhibitor
33322_i_at	2810	SFN	stratifin	0.00139254	-0.506878	-0.0228171	repressed PI3K inhibitor
201523_x_at	7334	UBE2N	ubiquitin-conjugating enzyme E2N (UBC13 homolog, yeast)	0.00137485	-0.273893	-0.0246479	repressed PI3K inhibitor
204977_at	1662	DDX10	DEAD (Asp-Glu-Ala-Asp) box polypeptide 10	0.00137456	-0.264372	-0.010545	repressed PI3K inhibitor
218803_at	55743	CHFR	checkpoint with forkhead and ring finger domains	0.00137238	-0.261682	-0.0381932	repressed PI3K inhibitor
203738_at	55322	C5orf22	chromosome 5 open reading frame 22	0.00137131	-0.149758	0.00818143	repressed PI3K inhibitor
209679_s_at	57228	LOC57228	small trans-membrane and glycosylated protein	0.00137124	-0.395294	-0.0300708	repressed PI3K inhibitor
209340_at	6675	UAP1	UDP-N-acteylglucosamine pyrophosphorylase 1	0.00136878	-0.242037	0.0113305	repressed PI3K inhibitor
209389_x_at	1622	DBI	diazepam binding inhibitor (GABA receptor modulator, acyl-Coenzyme A binding protein)	0.00134998	-0.0891945	0.0176624	repressed PI3K inhibitor
201609_x_at	23463	ICMT	isoprenylcysteine carboxyl methyltransferase	0.00134606	-0.260087	-0.0688594	repressed PI3K inhibitor
218026_at	28958	CCDC56	coiled-coil domain containing 56	0.00133855	-0.213532	-0.0466744	repressed PI3K inhibitor
214086_s_at	10038	PARP2	poly (ADP-ribose) polymerase family, member 2	0.00133159	-0.272664	-0.0429311	repressed PI3K inhibitor
36994_at	527	ATP6V0C	ATPase, H+ transporting, lysosomal 16kDa, V0 subunit c	0.00131775	-0.124759	-0.026719	repressed PI3K inhibitor
212473_s_at	9645	MICAL2	microtubule associated monoxygenase, calponin and LIM domain containing 2	0.00131425	-0.470484	-0.0258768	repressed PI3K inhibitor
209567_at	23212	RRS1	RRS1 ribosome biogenesis regulator homolog (S. cerevisiae)	0.00131058	-0.772416	-0.22087	repressed PI3K inhibitor
219933_at	51022	GLRX2	glutaredoxin 2	0.00130666	-0.245589	-0.0330624	repressed PI3K inhibitor
210966_x_at	23367	LARP1	La ribonucleoprotein domain family, member 1	0.00130402	-0.255725	-0.0878648	repressed PI3K inhibitor
208691_at	7037	TFRC	transferrin receptor (p90, CD71) /// transferrin receptor (p90, CD71)	0.00128618	-0.289533	-0.0800426	repressed PI3K inhibitor
201841_s_at	3315 /// 56917	HSPB1 /// MEIS3	heat shock 27kDa protein 1 /// Meis1, myeloid ecotropic viral integration site 1 homolog 3 (mouse)	0.00127761	-0.112069	0.0902662	repressed PI3K inhibitor
212527_at	27351	D15Wsu75e	DNA segment, Chr 15, Wayne State University 75, expressed	0.00127717	-0.334945	-0.00602587	repressed PI3K inhibitor
201287_s_at	6382	SDC1	syndecan 1	0.00127544	-0.26129	-0.0532122	repressed PI3K inhibitor
218594_at	55127	HEATR1	HEAT repeat containing 1	0.00126199	-0.224562	-0.0296524	repressed PI3K inhibitor
209298_s_at	6453	ITSN1	intersectin 1 (SH3 domain protein)	0.00126121	-0.578735	-0.0512045	repressed PI3K inhibitor
218212_s_at	4338	MOCS2	molybdenum cofactor synthesis 2	0.00124915	-0.197581	0.0327162	repressed PI3K inhibitor
202550_s_at	9217	VAPB	VAMP (vesicle-associated membrane protein)-associated protein B and C	0.00124339	-0.213412	-0.0608356	repressed PI3K inhibitor
212491_s_at	22826	DNAJC8	DnaJ (Hsp40) homolog, subfamily C, member 8	0.00124144	-0.166869	-0.0066777	repressed PI3K inhibitor
200987_x_at	10197	PSME3	proteasome (prosome, macropain) activator subunit 3 (PA28 gamma; Ki)	0.00123931	-0.424134	-0.0656037	repressed PI3K inhibitor
202138_x_at	7965	JTV1	JTV1 gene	0.00123927	-0.218364	-0.0176782	repressed PI3K inhibitor
203322_at	22850	ZNF508	zinc finger protein 508	0.00123697	-0.317754	-0.0826125	repressed PI3K inhibitor
210567_s_at	6502	SKP2	S-phase kinase-associated protein 2 (p45)	0.0012356	-0.665701	-0.210948	repressed PI3K inhibitor
213027_at	6738	TROVE2	TROVE domain family, member 2	0.00123384	-0.250815	-0.00740905	repressed PI3K inhibitor
214129_at	642549 /// 9659	PDE4DIP /// LOC642549	phosphodiesterase 4D interacting protein (myomegalin) /// similar to phosphodiesterase 4D interacting protein isoform 2	0.00122547	-0.174725	0.0492827	repressed PI3K inhibitor
220688_s_at	51154	C1orf33	chromosome 1 open reading frame 33	0.00122334	-0.450709	-0.141389	repressed PI3K inhibitor
201225_s_at	10250	SRRM1	serine/arginine repetitive matrix 1	0.0012147	-0.266863	-0.103488	repressed PI3K inhibitor
203963_at	771	CA12	carbonic anhydrase XII	0.00121241	-0.284065	0.00102075	repressed PI3K inhibitor
221970_s_at	25926	NOL11	nucleolar protein 11	0.00120929	-0.382438	-0.115479	repressed PI3K inhibitor
219124_at	80185	C8orf41	chromosome 8 open reading frame 41	0.00120385	-0.235635	-0.054571	repressed PI3K inhibitor
202818_s_at	6924	TCEB3	transcription elongation factor B (SIII), polypeptide 3 (110kDa, elongin A)	0.00120284	-0.543171	-0.178498	repressed PI3K inhibitor
210684_s_at	1742	DLG4	discs, large homolog 4 (Drosophila)	0.00120202	-0.867189	0.0208835	repressed PI3K inhibitor
201920_at	6574	SLC20A1	solute carrier family 20 (phosphate transporter), member 1	0.00119379	-0.252908	-0.0645378	repressed PI3K inhibitor
201037_at	5214	PFKP	phosphofructokinase, platelet	0.00118682	-0.196436	-0.0338068	repressed PI3K inhibitor
220642_x_at	51463 /// 653519	GPR89A /// LOC653519	G protein-coupled receptor 89A /// similar to G protein-coupled receptor 89	0.00118669	-0.213052	0.0266904	repressed PI3K inhibitor
200683_s_at	7332	UBE2L3	ubiquitin-conjugating enzyme E2L 3	0.0011856	-0.235324	-0.0373408	repressed PI3K inhibitor
220085_at	3070	HELLS	helicase, lymphoid-specific	0.00118305	-0.485805	-0.188898	repressed PI3K inhibitor
207543_s_at	5033	P4HA1	procollagen-proline, 2-oxoglutarate 4-dioxygenase (proline 4-hydroxylase), alpha polypeptide I	0.00116907	-0.146267	0.0853276	repressed PI3K inhibitor
202655_at	7873	ARMET	arginine-rich, mutated in early stage tumors	0.00115216	-0.135012	0.203065	repressed PI3K inhibitor
201243_s_at	481	ATP1B1	ATPase, Na+/K+ transporting, beta 1 polypeptide	0.00115058	-0.388116	-0.0180311	repressed PI3K inhibitor
209083_at	11151	CORO1A	coronin, actin binding protein, 1A	0.0011469	-0.794868	0.0114555	repressed PI3K inhibitor
202151_s_at	10422	UBADC1	ubiquitin associated domain containing 1	0.00114074	-0.228988	-0.0431582	repressed PI3K inhibitor
212222_at	23198	PSME4	proteasome (prosome, macropain) activator subunit 4	0.0011279	-0.369498	0.0417779	repressed PI3K inhibitor
218701_at	51110	LACTB2	lactamase, beta 2	0.0011275	-0.198169	-0.0207521	repressed PI3K inhibitor
200802_at	6301	SARS	seryl-tRNA synthetase	0.00112748	-0.0454258	0.103521	repressed PI3K inhibitor
213134_x_at	10950	BTG3	BTG family, member 3	0.00112332	-0.47559	0.0628971	repressed PI3K inhibitor
211285_s_at	7337	UBE3A	ubiquitin protein ligase E3A (human papilloma virus E6-associated protein, Angelman syndrome)	0.00111854	-0.282192	-0.0790746	repressed PI3K inhibitor
209440_at	5631	PRPS1	phosphoribosyl pyrophosphate synthetase 1	0.00111352	-0.155682	0.0226422	repressed PI3K inhibitor
209893_s_at	2526	FUT4	fucosyltransferase 4 (alpha (1,3) fucosyltransferase, myeloid-specific)	0.00111038	-0.705437	0.118341	repressed PI3K inhibitor
207830_s_at	5511	PPP1R8	protein phosphatase 1, regulatory (inhibitor) subunit 8	0.00111011	-0.31939	-0.0849308	repressed PI3K inhibitor
201490_s_at	10105	PPIF	peptidylprolyl isomerase F (cyclophilin F)	0.0011065	-0.574029	-0.125672	repressed PI3K inhibitor
205429_s_at	51678	MPP6	membrane protein, palmitoylated 6 (MAGUK p55 subfamily member 6)	0.00110622	-0.538481	0.0107863	repressed PI3K inhibitor
217796_s_at	55666	NPLOC4	nuclear protein localization 4 homolog (S. cerevisiae)	0.00110511	-0.180117	-0.0327001	repressed PI3K inhibitor
208828_at	54107	POLE3	polymerase (DNA directed), epsilon 3 (p17 subunit)	0.00109075	-0.198989	-0.0581611	repressed PI3K inhibitor
209404_s_at	51014	TMED7	transmembrane emp24 protein transport domain containing 7	0.00108927	-0.212069	0.107646	repressed PI3K inhibitor
218059_at	51123	ZNF706	zinc finger protein 706	0.00108234	-0.114576	0.0243541	repressed PI3K inhibitor
208839_s_at	55832	CAND1	cullin-associated and neddylation-dissociated 1	0.00107943	-0.202957	-0.0417714	repressed PI3K inhibitor
212690_at	23259	DDHD2	DDHD domain containing 2	0.00107043	-0.241849	-0.0466582	repressed PI3K inhibitor
218492_s_at	80764	THAP7	THAP domain containing 7	0.00106811	-0.25133	-0.0121783	repressed PI3K inhibitor
220083_x_at	51377	UCHL5	ubiquitin carboxyl-terminal hydrolase L5	0.00106151	-0.351938	-0.0430184	repressed PI3K inhibitor
200825_s_at	10525	HYOU1	hypoxia up-regulated 1	0.00105024	-0.0823581	0.122672	repressed PI3K inhibitor
209409_at	2887	GRB10	growth factor receptor-bound protein 10	0.00104945	-0.186037	0.14275	repressed PI3K inhibitor
218535_s_at	55781	RIOK2	RIO kinase 2 (yeast)	0.0010469	-0.195675	0.0274549	repressed PI3K inhibitor
217997_at	22822	PHLDA1	pleckstrin homology-like domain, family A, member 1	0.001038	-0.230726	0.0795363	repressed PI3K inhibitor
203579_s_at	9057	SLC7A6	solute carrier family 7 (cationic amino acid transporter, y+ system), member 6	0.0010365	-0.398495	-0.0645832	repressed PI3K inhibitor
202819_s_at	6924	TCEB3	transcription elongation factor B (SIII), polypeptide 3 (110kDa, elongin A)	0.00102755	-0.421111	-0.121097	repressed PI3K inhibitor
201631_s_at	8870	IER3	immediate early response 3	0.00102705	-0.392532	0.0766804	repressed PI3K inhibitor
212714_at	113251	LARP4	La ribonucleoprotein domain family, member 4	0.00102678	-0.25805	0.00585293	repressed PI3K inhibitor
202352_s_at	5718	PSMD12	proteasome (prosome, macropain) 26S subunit, non-ATPase, 12	0.00102306	-0.218819	-0.0182923	repressed PI3K inhibitor
214769_at	---	---	Clone 23809 mRNA sequence	0.00102296	-0.87671	-0.0453633	repressed PI3K inhibitor
205613_at	51760	SYT17	synaptotagmin XVII	0.00101636	-0.880594	-0.0133792	repressed PI3K inhibitor
205548_s_at	10950	BTG3	BTG family, member 3	0.00101553	-0.437706	0.0968025	repressed PI3K inhibitor
219002_at	79675	FASTKD1	FAST kinase domains 1	0.00101405	-0.477257	-0.100529	repressed PI3K inhibitor
58994_at	54862	CC2D1A	coiled-coil and C2 domain containing 1A	0.00100583	-0.34821	-0.0489481	repressed PI3K inhibitor
222155_s_at	79581	GPR172A	G protein-coupled receptor 172A	0.0009946	-0.445073	-0.120949	repressed PI3K inhibitor
211982_x_at	23214	XPO6	exportin 6	0.000992013	-0.277573	-0.0473794	repressed PI3K inhibitor
203114_at	10534	SSSCA1	Sjogren's syndrome/scleroderma autoantigen 1	0.000991708	-0.293897	-0.000846844	repressed PI3K inhibitor
201300_s_at	5621	PRNP	prion protein (p27-30) (Creutzfeldt-Jakob disease, Gerstmann-Strausler-Scheinker syndrome, fatal familial insomnia)	0.000990203	-0.206332	0.0206062	repressed PI3K inhibitor
202147_s_at	3475	IFRD1	interferon-related developmental regulator 1	0.000989824	-0.618038	0.0682713	repressed PI3K inhibitor
205661_s_at	80308	FLAD1	FAD1 flavin adenine dinucleotide synthetase homolog (S. cerevisiae)	0.000988447	-0.457462	-0.0738177	repressed PI3K inhibitor
217884_at	55226	NAT10	N-acetyltransferase 10	0.000987842	-0.295205	-0.0429239	repressed PI3K inhibitor
63009_at	55164	SHQ1	SHQ1 homolog (S. cerevisiae)	0.00098356	-0.343083	-0.010587	repressed PI3K inhibitor
201173_x_at	10726	NUDC	nuclear distribution gene C homolog (A. nidulans)	0.000978888	-0.239174	0.00161773	repressed PI3K inhibitor
209384_at	11212	PROSC	proline synthetase co-transcribed homolog (bacterial)	0.000977211	-0.188911	0.0101844	repressed PI3K inhibitor
204001_at	6619	SNAPC3	small nuclear RNA activating complex, polypeptide 3, 50kDa	0.00097528	-0.324085	0.0653139	repressed PI3K inhibitor
207726_at	2103	ESRRB	estrogen-related receptor beta	0.000973797	-1.149	-0.168632	repressed PI3K inhibitor
207622_s_at	10061	ABCF2	ATP-binding cassette, sub-family F (GCN20), member 2	0.000957274	-0.462693	-0.0858359	repressed PI3K inhibitor
205055_at	3682	ITGAE	integrin, alpha E (antigen CD103, human mucosal lymphocyte antigen 1; alpha polypeptide)	0.000948405	-0.179824	-0.0181582	repressed PI3K inhibitor
208636_at	87	ACTN1	actinin, alpha 1	0.000938962	-0.184008	-0.048218	repressed PI3K inhibitor
218014_at	79902	NUP85	nucleoporin 85kDa	0.000938186	-0.315812	-0.112623	repressed PI3K inhibitor
212437_at	1059	CENPB	centromere protein B, 80kDa	0.000930022	-0.40797	-0.142225	repressed PI3K inhibitor
209953_s_at	11140	CDC37	CDC37 cell division cycle 37 homolog (S. cerevisiae)	0.000912227	-0.227326	0.00663731	repressed PI3K inhibitor
213251_at	8467	SMARCA5	SWI/SNF related, matrix associated, actin dependent regulator of chromatin, subfamily a, member 5	0.000911648	-0.319008	-0.0474584	repressed PI3K inhibitor
217996_at	22822	PHLDA1	pleckstrin homology-like domain, family A, member 1	0.000909872	-0.327393	0.0450847	repressed PI3K inhibitor
218817_at	60559	SPCS3	signal peptidase complex subunit 3 homolog (S. cerevisiae)	0.000906915	-0.148604	0.0585582	repressed PI3K inhibitor
207332_s_at	7037	TFRC	transferrin receptor (p90, CD71)	0.000903727	-0.279282	-0.0797609	repressed PI3K inhibitor
200807_s_at	3329	HSPD1	heat shock 60kDa protein 1 (chaperonin)	0.000890077	-0.0992235	0.0488643	repressed PI3K inhibitor
209503_s_at	5705	PSMC5	proteasome (prosome, macropain) 26S subunit, ATPase, 5	0.00088978	-0.14309	-0.0014164	repressed PI3K inhibitor
204327_s_at	7753	ZNF202	zinc finger protein 202	0.000881601	-0.376052	-0.101878	repressed PI3K inhibitor
202264_s_at	10452	TOMM40	translocase of outer mitochondrial membrane 40 homolog (yeast)	0.000881525	-0.309643	-0.0471196	repressed PI3K inhibitor
204517_at	5480	PPIC	peptidylprolyl isomerase C (cyclophilin C)	0.000875204	-0.180337	0.049334	repressed PI3K inhibitor
201032_at	10904	BLCAP	bladder cancer associated protein	0.000872067	-0.208388	-0.0375059	repressed PI3K inhibitor
205134_s_at	26747	NUFIP1	nuclear fragile X mental retardation protein interacting protein 1	0.000865192	-0.520792	-0.102662	repressed PI3K inhibitor
219161_s_at	51192	CKLF	chemokine-like factor	0.000863047	-0.300087	-0.0241659	repressed PI3K inhibitor
217825_s_at	51465	UBE2J1	ubiquitin-conjugating enzyme E2, J1 (UBC6 homolog, yeast)	0.000840083	-0.331319	0.00159367	repressed PI3K inhibitor
200755_s_at	813	CALU	calumenin	0.00083729	-0.173712	0.055562	repressed PI3K inhibitor
217907_at	29074	MRPL18	mitochondrial ribosomal protein L18	0.000835317	-0.214486	0.0404687	repressed PI3K inhibitor
212811_x_at	6509	SLC1A4	solute carrier family 1 (glutamate/neutral amino acid transporter), member 4	0.000825428	-0.22816	0.201519	repressed PI3K inhibitor
218882_s_at	10885	WDR3	WD repeat domain 3	0.000823856	-0.431069	-0.0978417	repressed PI3K inhibitor
200020_at	23435	TARDBP	TAR DNA binding protein /// TAR DNA binding protein	0.000819343	-0.353702	-0.0865687	repressed PI3K inhibitor
202052_s_at	26064	RAI14	retinoic acid induced 14	0.00081929	-0.569135	-0.00550377	repressed PI3K inhibitor
221484_at	9334	B4GALT5	UDP-Gal:betaGlcNAc beta 1,4- galactosyltransferase, polypeptide 5	0.000814644	-0.334691	0.0204857	repressed PI3K inhibitor
219295_s_at	26577	PCOLCE2	procollagen C-endopeptidase enhancer 2	0.000812117	-0.589973	-0.0242487	repressed PI3K inhibitor
218695_at	54512	EXOSC4	exosome component 4	0.000800849	-0.449387	-0.150571	repressed PI3K inhibitor
210115_at	116832	RPL39L	ribosomal protein L39-like	0.000797907	-0.384944	-0.0702025	repressed PI3K inhibitor
210625_s_at	8165	AKAP1	A kinase (PRKA) anchor protein 1	0.000797642	-0.297927	-0.12245	repressed PI3K inhibitor
217893_s_at	79647	C1orf108	chromosome 1 open reading frame 108	0.000790751	-0.416824	-0.102197	repressed PI3K inhibitor
205905_s_at	4276 /// 4277	MICA /// MICB	MHC class I polypeptide-related sequence A /// MHC class I polypeptide-related sequence B	0.000785105	-0.128146	0.0906753	repressed PI3K inhibitor
218732_at	51651	PTRH2	peptidyl-tRNA hydrolase 2	0.000783959	-0.305916	-0.0484439	repressed PI3K inhibitor
212846_at	23076	KIAA0179	KIAA0179	0.000781412	-0.381171	-0.104423	repressed PI3K inhibitor
218309_at	55450	CAMK2N1	calcium/calmodulin-dependent protein kinase II inhibitor 1	0.000781135	-0.392486	-0.0829072	repressed PI3K inhibitor
201873_s_at	6059	ABCE1	ATP-binding cassette, sub-family E (OABP), member 1	0.000777642	-0.39716	-0.10092	repressed PI3K inhibitor
221069_s_at	51204	CCDC44	coiled-coil domain containing 44	0.00077061	-0.317588	-0.0855669	repressed PI3K inhibitor
45749_at	79567	FAM65A	family with sequence similarity 65, member A	0.000768317	-0.366632	-0.085912	repressed PI3K inhibitor
204252_at	1017 /// 83875	CDK2 /// BCDO2	cyclin-dependent kinase 2 /// beta-carotene dioxygenase 2	0.000759115	-0.281533	-0.0724283	repressed PI3K inhibitor
212722_s_at	23210	PTDSR	phosphatidylserine receptor	0.000757822	-0.920416	-0.0139183	repressed PI3K inhibitor
209369_at	306	ANXA3	annexin A3	0.000757492	-0.280929	0.00737338	repressed PI3K inhibitor
201128_s_at	47	ACLY	ATP citrate lyase	0.000753479	-0.216605	-0.00110252	repressed PI3K inhibitor
218235_s_at	51118	UTP11L	UTP11-like, U3 small nucleolar ribonucleoprotein, (yeast)	0.000753038	-0.353106	-0.0609787	repressed PI3K inhibitor
200812_at	10574	CCT7	chaperonin containing TCP1, subunit 7 (eta)	0.000745656	-0.157494	0.00384207	repressed PI3K inhibitor
212422_at	22984	PDCD11	programmed cell death 11	0.0007446	-0.326041	-0.0515203	repressed PI3K inhibitor
218189_s_at	54187	NANS	N-acetylneuraminic acid synthase (sialic acid synthase)	0.000742502	-0.149872	0.0411708	repressed PI3K inhibitor
200732_s_at	7803	PTP4A1	protein tyrosine phosphatase type IVA, member 1	0.000740443	-0.235797	-0.00665799	repressed PI3K inhibitor
209175_at	11196	SEC23IP	SEC23 interacting protein	0.000727801	-0.225128	-0.0102084	repressed PI3K inhibitor
208815_x_at	3308	HSPA4	heat shock 70kDa protein 4	0.000727475	-0.307542	0.0278602	repressed PI3K inhibitor
207448_at	23275	POFUT2	protein O-fucosyltransferase 2	0.00072078	-0.676824	0.180822	repressed PI3K inhibitor
218984_at	54517	PUS7	pseudouridylate synthase 7 homolog (S. cerevisiae)	0.000718027	-0.316663	-0.114934	repressed PI3K inhibitor
206653_at	---	---	CDNA: FLJ21837 fis, clone HEP01664	0.000718	-0.789516	-0.10445	repressed PI3K inhibitor
211150_s_at	1737	DLAT	dihydrolipoamide S-acetyltransferase (E2 component of pyruvate dehydrogenase complex)	0.000714403	-0.232351	-0.02946	repressed PI3K inhibitor
204610_s_at	11007	CCDC85B	coiled-coil domain containing 85B	0.00071322	-0.332299	-0.0763545	repressed PI3K inhibitor
204768_s_at	2237	FEN1	flap structure-specific endonuclease 1	0.000708761	-0.405295	-0.121598	repressed PI3K inhibitor
212465_at	84193	SETD3	SET domain containing 3	0.000706394	-0.211093	0.00544738	repressed PI3K inhibitor
213294_at	---	---	Full-length cDNA clone CS0DK002YF13 of HeLa cells Cot 25-normalized of Homo sapiens (human)	0.000702808	-0.258411	-0.0288092	repressed PI3K inhibitor
213523_at	898	CCNE1	cyclin E1	0.000697899	-0.544856	-0.107471	repressed PI3K inhibitor
202633_at	11073	TOPBP1	topoisomerase (DNA) II binding protein 1	0.000689043	-0.21825	-0.0508911	repressed PI3K inhibitor
200999_s_at	10970	CKAP4	cytoskeleton-associated protein 4	0.000688557	-0.413279	-0.0412017	repressed PI3K inhibitor
208962_s_at	3992	FADS1	fatty acid desaturase 1	0.000685052	-0.223868	0.0650927	repressed PI3K inhibitor
200064_at	3326	HSP90AB1	heat shock protein 90kDa alpha (cytosolic), class B member 1 /// heat shock protein 90kDa alpha (cytosolic), class B member 1	0.000684481	-0.064197	0.0736128	repressed PI3K inhibitor
217956_s_at	58478	MASA	E-1 enzyme	0.000679975	-0.273651	-0.0426695	repressed PI3K inhibitor
219821_s_at	54438	GFOD1	glucose-fructose oxidoreductase domain containing 1	0.000663923	-0.422734	0.0104116	repressed PI3K inhibitor
210337_s_at	47	ACLY	ATP citrate lyase	0.000660309	-0.247896	-0.0326945	repressed PI3K inhibitor
213005_s_at	23189	ANKRD15	ankyrin repeat domain 15	0.000660099	-0.558629	-0.127471	repressed PI3K inhibitor
220526_s_at	55052 /// 642393	MRPL20 /// LOC642393	mitochondrial ribosomal protein L20 /// similar to mitochondrial ribosomal protein L20	0.000652264	-0.264747	-0.0440651	repressed PI3K inhibitor
206874_s_at	---	---	---	0.000650947	-0.492816	-0.0979931	repressed PI3K inhibitor
207707_s_at	6396	SEC13L1	SEC13-like 1 (S. cerevisiae)	0.000639807	-0.189868	0.0123681	repressed PI3K inhibitor
202070_s_at	3419	IDH3A	isocitrate dehydrogenase 3 (NAD+) alpha	0.000639302	-0.351946	-0.0176252	repressed PI3K inhibitor
204857_at	8379	MAD1L1	MAD1 mitotic arrest deficient-like 1 (yeast)	0.000639246	-0.3649	-0.00285484	repressed PI3K inhibitor
200028_s_at	56910	STARD7	START domain containing 7 /// START domain containing 7	0.000636088	-0.165455	-0.052942	repressed PI3K inhibitor
202735_at	10682	EBP	emopamil binding protein (sterol isomerase)	0.000633687	-0.225885	-0.0268512	repressed PI3K inhibitor
212434_at	80273	GRPEL1	GrpE-like 1, mitochondrial (E. coli)	0.000631342	-0.364529	-0.0772038	repressed PI3K inhibitor
206445_s_at	3276	PRMT1	protein arginine methyltransferase 1	0.000624215	-0.187787	-0.0511011	repressed PI3K inhibitor
202810_at	4733	DRG1	developmentally regulated GTP binding protein 1	0.000621825	-0.247476	-0.0375063	repressed PI3K inhibitor
221020_s_at	81034	SLC25A32	solute carrier family 25, member 32 /// solute carrier family 25, member 32	0.000617716	-0.513255	-0.0877647	repressed PI3K inhibitor
206102_at	9837	GINS1	GINS complex subunit 1 (Psf1 homolog)	0.000617303	-0.504841	-0.148673	repressed PI3K inhibitor
218738_s_at	51444	RNF138	ring finger protein 138	0.000616949	-0.275969	-0.059507	repressed PI3K inhibitor
212009_s_at	10963	STIP1	stress-induced-phosphoprotein 1 (Hsp70/Hsp90-organizing protein)	0.000615735	-0.42486	0.0240051	repressed PI3K inhibitor
213838_at	51406	NOL7	nucleolar protein 7, 27kDa	0.000602413	-0.199962	0.00127601	repressed PI3K inhibitor
203580_s_at	9057	SLC7A6	solute carrier family 7 (cationic amino acid transporter, y+ system), member 6	0.00059934	-0.494721	-0.0991923	repressed PI3K inhibitor
201803_at	5431	POLR2B	polymerase (RNA) II (DNA directed) polypeptide B, 140kDa	0.000599294	-0.124501	0.00766529	repressed PI3K inhibitor
219299_at	55039	TRMT12	tRNA methyltranferase 12 homolog (S. cerevisiae)	0.000598478	-0.378181	-0.0778962	repressed PI3K inhibitor
210026_s_at	29775	CARD10	caspase recruitment domain family, member 10	0.000587952	-0.740743	-0.112536	repressed PI3K inhibitor
202042_at	3035	HARS	histidyl-tRNA synthetase	0.000587108	-0.308075	-0.0194465	repressed PI3K inhibitor
209187_at	1810	DR1	down-regulator of transcription 1, TBP-binding (negative cofactor 2)	0.000586881	-0.324122	-0.0835667	repressed PI3K inhibitor
203202_at	11103	KRR1	KRR1, small subunit (SSU) processome component, homolog (yeast)	0.000583934	-0.380061	-0.0739713	repressed PI3K inhibitor
221536_s_at	55341	LSG1	large subunit GTPase 1 homolog (S. cerevisiae)	0.000582513	-0.291347	-0.0385991	repressed PI3K inhibitor
201000_at	16	AARS	alanyl-tRNA synthetase	0.000582501	-0.135099	0.0705574	repressed PI3K inhibitor
200621_at	1465	CSRP1	cysteine and glycine-rich protein 1	0.00057764	-0.11933	0.074634	repressed PI3K inhibitor
215631_s_at	25855	BRMS1	breast cancer metastasis suppressor 1	0.00057379	-0.401864	-0.0643552	repressed PI3K inhibitor
208813_at	2805	GOT1	glutamic-oxaloacetic transaminase 1, soluble (aspartate aminotransferase 1)	0.000571566	-0.0939349	0.115277	repressed PI3K inhibitor
209231_s_at	84516	DCTN5	dynactin 5 (p25)	0.000567714	-0.336248	-0.0314368	repressed PI3K inhibitor
221649_s_at	56342	PPAN	peter pan homolog (Drosophila)	0.000564547	-0.481043	-0.139928	repressed PI3K inhibitor
202051_s_at	9202	ZMYM4	zinc finger, MYM-type 4	0.000564028	-0.344723	-0.0284871	repressed PI3K inhibitor
202934_at	3099	HK2	hexokinase 2	0.00056264	-0.44188	0.00989884	repressed PI3K inhibitor
211924_s_at	5329	PLAUR	plasminogen activator, urokinase receptor /// plasminogen activator, urokinase receptor	0.000558978	-0.507292	-0.00240357	repressed PI3K inhibitor
201680_x_at	51593	ARS2	ARS2 protein	0.000554489	-0.361124	-0.0692895	repressed PI3K inhibitor
212160_at	11260	XPOT	exportin, tRNA (nuclear export receptor for tRNAs)	0.000551207	-0.230823	-0.00298925	repressed PI3K inhibitor
211951_at	9221	NOLC1	nucleolar and coiled-body phosphoprotein 1	0.000546508	-0.276794	-0.0587422	repressed PI3K inhibitor
203011_at	3612	IMPA1	inositol(myo)-1(or 4)-monophosphatase 1	0.000545851	-0.304355	-0.04511	repressed PI3K inhibitor
214639_s_at	3198	HOXA1	homeobox A1	0.00054454	-0.997686	0.400768	repressed PI3K inhibitor
201588_at	9352	TXNL1	thioredoxin-like 1	0.000535922	-0.111824	0.00797393	repressed PI3K inhibitor
208648_at	7415	VCP	valosin-containing protein	0.000533213	-0.210484	-0.0174087	repressed PI3K inhibitor
202621_at	3661	IRF3	interferon regulatory factor 3	0.000531056	-0.328056	-0.0416027	repressed PI3K inhibitor
202402_s_at	833	CARS	cysteinyl-tRNA synthetase	0.000530054	-0.270333	0.0619528	repressed PI3K inhibitor
200890_s_at	6745	SSR1	signal sequence receptor, alpha (translocon-associated protein alpha)	0.000528345	-0.208897	0.0646767	repressed PI3K inhibitor
201327_s_at	908	CCT6A	chaperonin containing TCP1, subunit 6A (zeta 1)	0.00052647	-0.257625	-0.0548423	repressed PI3K inhibitor
218905_at	55656	INTS8	integrator complex subunit 8	0.000523717	-0.356699	-0.0664958	repressed PI3K inhibitor
218296_x_at	55154	MSTO1	misato homolog 1 (Drosophila)	0.000516167	-0.172265	0.0392625	repressed PI3K inhibitor
200910_at	7203	CCT3	chaperonin containing TCP1, subunit 3 (gamma)	0.000515966	-0.141246	0.00354567	repressed PI3K inhibitor
204868_at	3396	ICT1	immature colon carcinoma transcript 1	0.000512781	-0.306396	-0.0350473	repressed PI3K inhibitor
203665_at	3162	HMOX1	heme oxygenase (decycling) 1	0.000507637	-0.478469	0.526128	repressed PI3K inhibitor
200033_at	1655	DDX5	DEAD (Asp-Glu-Ala-Asp) box polypeptide 5 /// DEAD (Asp-Glu-Ala-Asp) box polypeptide 5	0.000503919	-0.357242	-0.0893503	repressed PI3K inhibitor
215706_x_at	7791	ZYX	zyxin	0.000502953	-0.362444	0.0249384	repressed PI3K inhibitor
203102_s_at	4247	MGAT2	mannosyl (alpha-1,6-)-glycoprotein beta-1,2-N-acetylglucosaminyltransferase	0.000501826	-0.246769	0.0511466	repressed PI3K inhibitor
200924_s_at	6520	SLC3A2	solute carrier family 3 (activators of dibasic and neutral amino acid transport), member 2	0.000500944	-0.294744	0.0734829	repressed PI3K inhibitor
221571_at	7187	TRAF3	TNF receptor-associated factor 3	0.000498003	-0.369471	-0.0846453	repressed PI3K inhibitor
207812_s_at	26003	GORASP2	golgi reassembly stacking protein 2, 55kDa	0.000497833	-0.15488	0.0134857	repressed PI3K inhibitor
201930_at	4175	MCM6	MCM6 minichromosome maintenance deficient 6 (MIS5 homolog, S. pombe) (S. cerevisiae)	0.000489159	-0.300923	-0.0893615	repressed PI3K inhibitor
213184_at	205564	SENP5	SUMO1/sentrin specific peptidase 5	0.000487994	-0.341432	-0.0583681	repressed PI3K inhibitor
208726_s_at	8894	EIF2S2	eukaryotic translation initiation factor 2, subunit 2 beta, 38kDa	0.000485383	-0.19585	0.0321305	repressed PI3K inhibitor
207181_s_at	840	CASP7	caspase 7, apoptosis-related cysteine peptidase	0.000484635	-0.279872	0.132959	repressed PI3K inhibitor
210338_s_at	3312	HSPA8	heat shock 70kDa protein 8	0.000481112	-0.294234	0.0325343	repressed PI3K inhibitor
203517_at	10651	MTX2	metaxin 2	0.000480409	-0.249209	-0.0126798	repressed PI3K inhibitor
214328_s_at	3320	HSP90AA1	heat shock protein 90kDa alpha (cytosolic), class A member 1	0.000475417	-0.129986	0.063893	repressed PI3K inhibitor
208114_s_at	81875	ISG20L2	interferon stimulated exonuclease gene 20kDa-like 2 /// interferon stimulated exonuclease gene 20kDa-like 2	0.000471406	-0.3312	-0.107547	repressed PI3K inhibitor
212345_s_at	64764	CREB3L2	cAMP responsive element binding protein 3-like 2	0.00047063	-0.050975	0.111034	repressed PI3K inhibitor
212170_at	10137	RBM12	RNA binding motif protein 12	0.000465326	-0.882495	-0.188306	repressed PI3K inhibitor
213478_at	23254	KIAA1026	kazrin	0.000464778	-0.49107	-0.0490704	repressed PI3K inhibitor
203675_at	4925	NUCB2	nucleobindin 2	0.000458636	-0.0624797	0.179346	repressed PI3K inhibitor
220651_s_at	55388	MCM10	MCM10 minichromosome maintenance deficient 10 (S. cerevisiae)	0.000458154	-0.636964	-0.178451	repressed PI3K inhibitor
218027_at	29088	MRPL15	mitochondrial ribosomal protein L15	0.000456823	-0.239322	-0.0713294	repressed PI3K inhibitor
218700_s_at	8934	RAB7L1	RAB7, member RAS oncogene family-like 1	0.00045355	-0.377772	0.079366	repressed PI3K inhibitor
209610_s_at	6509	SLC1A4	solute carrier family 1 (glutamate/neutral amino acid transporter), member 4	0.000445923	-0.351458	0.138148	repressed PI3K inhibitor
200971_s_at	27230	SERP1	stress-associated endoplasmic reticulum protein 1	0.000445914	-0.124714	0.0942018	repressed PI3K inhibitor
219332_at	79778	MICAL-L2	MICAL-like 2	0.000445301	-0.295292	0.000273183	repressed PI3K inhibitor
203023_at	51491	HSPC111	hypothetical protein HSPC111	0.000442202	-0.479629	-0.141374	repressed PI3K inhibitor
212730_at	23336	DMN	desmuslin	0.000439713	-0.555987	-0.00590712	repressed PI3K inhibitor
205194_at	5723	PSPH	phosphoserine phosphatase	0.000437588	-0.399106	0.0996878	repressed PI3K inhibitor
212281_s_at	27346	TMEM97	transmembrane protein 97	0.000437214	-0.175155	0.0530498	repressed PI3K inhibitor
217972_at	54927	CHCHD3	coiled-coil-helix-coiled-coil-helix domain containing 3	0.000434955	-0.231776	0.0540538	repressed PI3K inhibitor
219022_at	64897	C12orf43	chromosome 12 open reading frame 43	0.00043159	-0.374973	-0.0681438	repressed PI3K inhibitor
201714_at	7283	TUBG1	tubulin, gamma 1	0.000426047	-0.266337	-0.0501524	repressed PI3K inhibitor
200618_at	3927	LASP1	LIM and SH3 protein 1	0.000425773	-0.166793	-0.0157852	repressed PI3K inhibitor
218465_at	55161	TMEM33	transmembrane protein 33	0.000422053	-0.196808	0.00222888	repressed PI3K inhibitor
201791_s_at	1717	DHCR7	7-dehydrocholesterol reductase	0.000421131	-0.222759	-0.00776178	repressed PI3K inhibitor
217043_s_at	55669 /// 9066	SYT7 /// MFN1	synaptotagmin VII /// mitofusin 1	0.000420053	-0.199617	0.0686255	repressed PI3K inhibitor
218618_s_at	64778	FNDC3B	fibronectin type III domain containing 3B	0.000411581	-0.231711	0.11476	repressed PI3K inhibitor
201543_s_at	56681	SAR1A	SAR1 gene homolog A (S. cerevisiae)	0.000409425	-0.176068	0.049161	repressed PI3K inhibitor
202883_s_at	5519	PPP2R1B	protein phosphatase 2 (formerly 2A), regulatory subunit A (PR 65), beta isoform	0.000409039	-0.509228	-0.0872309	repressed PI3K inhibitor
204459_at	1478	CSTF2	cleavage stimulation factor, 3' pre-RNA, subunit 2, 64kDa	0.000407639	-0.294315	-0.0562206	repressed PI3K inhibitor
210845_s_at	5329	PLAUR	plasminogen activator, urokinase receptor	0.000405703	-0.57941	0.0308091	repressed PI3K inhibitor
219484_at	29915	HCFC2	host cell factor C2	0.000403735	-0.314559	-0.0339506	repressed PI3K inhibitor
213793_s_at	9456	HOMER1	homer homolog 1 (Drosophila)	0.000400224	-0.536295	-0.0916342	repressed PI3K inhibitor
202918_s_at	25843	PREI3	preimplantation protein 3	0.000391254	-0.274542	-0.0542642	repressed PI3K inhibitor
201018_at	1964	EIF1AX	eukaryotic translation initiation factor 1A, X-linked	0.000390161	-0.459919	-0.08524	repressed PI3K inhibitor
212311_at	23231	KIAA0746	KIAA0746 protein	0.000382191	-0.21918	0.0542567	repressed PI3K inhibitor
205836_s_at	64848	YTHDC2	YTH domain containing 2	0.000381791	-0.282292	0.0749152	repressed PI3K inhibitor
219959_at	55034 /// 5744	PTHLH /// MOCOS	parathyroid hormone-like hormone /// molybdenum cofactor sulfurase	0.000379191	-0.240162	0.0569016	repressed PI3K inhibitor
201420_s_at	79084	WDR77	WD repeat domain 77	0.000378535	-0.361972	-0.0668359	repressed PI3K inhibitor
203721_s_at	51096	UTP18	UTP18, small subunit (SSU) processome component, homolog (yeast)	0.000378394	-0.608737	-0.119284	repressed PI3K inhibitor
201532_at	5684	PSMA3	proteasome (prosome, macropain) subunit, alpha type, 3	0.000370617	-0.198839	-0.00498031	repressed PI3K inhibitor
214773_x_at	261726	TIPRL	TIP41, TOR signalling pathway regulator-like (S. cerevisiae)	0.000367429	-0.214573	0.0154331	repressed PI3K inhibitor
200970_s_at	27230	SERP1	stress-associated endoplasmic reticulum protein 1	0.000359512	-0.134174	0.105252	repressed PI3K inhibitor
214834_at	338427 /// 347686 /// 347746 /// 8123	PAR5 /// SNORD108 /// SNORD64 /// PAR-SN	Prader-Willi/Angelman syndrome-5 /// small nucleolar RNA, C/D box 108 /// small nucleolar RNA, C/D box 64 /// paternally expressed transcript PAR-SN	0.000352583	-1.75782	0.00891319	repressed PI3K inhibitor
212973_at	22934	RPIA	ribose 5-phosphate isomerase A (ribose 5-phosphate epimerase)	0.000351425	-0.354208	-0.0720799	repressed PI3K inhibitor
218474_s_at	54442	KCTD5	potassium channel tetramerisation domain containing 5	0.000350237	-0.273082	0.0570061	repressed PI3K inhibitor
218103_at	117246	FTSJ3	FtsJ homolog 3 (E. coli)	0.000349002	-0.461288	-0.0967659	repressed PI3K inhibitor
218996_at	29844	TFPT	TCF3 (E2A) fusion partner (in childhood Leukemia)	0.00034543	-0.293963	-0.000935193	repressed PI3K inhibitor
202056_at	3836	KPNA1	karyopherin alpha 1 (importin alpha 5)	0.000333515	-0.494944	-0.116212	repressed PI3K inhibitor
219368_at	4674	NAP1L2	nucleosome assembly protein 1-like 2	0.000333217	-0.238429	0.171092	repressed PI3K inhibitor
206173_x_at	2553	GABPB2	GA binding protein transcription factor, beta subunit 2	0.000330199	-0.574709	-0.0785241	repressed PI3K inhibitor
206055_s_at	6627	SNRPA1	small nuclear ribonucleoprotein polypeptide A'	0.000329684	-0.35607	-0.078953	repressed PI3K inhibitor
218292_s_at	51422	PRKAG2	protein kinase, AMP-activated, gamma 2 non-catalytic subunit	0.000328851	-0.308416	0.0188304	repressed PI3K inhibitor
201790_s_at	1717	DHCR7	7-dehydrocholesterol reductase	0.000327705	-0.218943	0.0284604	repressed PI3K inhibitor
212696_s_at	6047	RNF4	ring finger protein 4	0.000327274	-0.135877	-0.0155914	repressed PI3K inhibitor
217755_at	51155	HN1	hematological and neurological expressed 1	0.000326404	-0.262393	0.00242386	repressed PI3K inhibitor
221676_s_at	23603	CORO1C	coronin, actin binding protein, 1C	0.000325208	-0.250532	-0.00196832	repressed PI3K inhibitor
200694_s_at	57062	DDX24	DEAD (Asp-Glu-Ala-Asp) box polypeptide 24	0.00032412	-0.234076	-0.00986186	repressed PI3K inhibitor
221229_s_at	55006	FLJ20628	hypothetical protein FLJ20628 /// hypothetical protein FLJ20628	0.000323761	-0.434832	-0.0609499	repressed PI3K inhibitor
202854_at	3251	HPRT1	hypoxanthine phosphoribosyltransferase 1 (Lesch-Nyhan syndrome)	0.000322978	-0.138491	0.02892	repressed PI3K inhibitor
218653_at	10166	SLC25A15	solute carrier family 25 (mitochondrial carrier; ornithine transporter) member 15	0.000317489	-0.44789	-0.148763	repressed PI3K inhibitor
202939_at	10269	ZMPSTE24	zinc metallopeptidase (STE24 homolog, yeast)	0.000316264	-0.297303	-0.0434949	repressed PI3K inhibitor
217794_at	54458	PRR13	proline rich 13	0.000316003	-0.201879	-0.0336864	repressed PI3K inhibitor
214431_at	8833	GMPS	guanine monphosphate synthetase	0.00031573	-0.429958	-0.119875	repressed PI3K inhibitor
205769_at	11001	SLC27A2	solute carrier family 27 (fatty acid transporter), member 2	0.000312721	-0.490901	-0.0653363	repressed PI3K inhibitor
200078_s_at	533	ATP6V0B	ATPase, H+ transporting, lysosomal 21kDa, V0 subunit b /// ATPase, H+ transporting, lysosomal 21kDa, V0 subunit b	0.000309778	-0.249795	-0.0309444	repressed PI3K inhibitor
218812_s_at	80228	TMEM142B	transmembrane protein 142B	0.000309011	-0.376832	0.0620316	repressed PI3K inhibitor
209645_s_at	219	ALDH1B1	aldehyde dehydrogenase 1 family, member B1	0.000307098	-0.686592	-0.119798	repressed PI3K inhibitor
212290_at	6541	SLC7A1	solute carrier family 7 (cationic amino acid transporter, y+ system), member 1	0.000299197	-0.436781	-0.0247925	repressed PI3K inhibitor
203745_at	3052	HCCS	holocytochrome c synthase (cytochrome c heme-lyase)	0.00029721	-0.347492	-0.0557684	repressed PI3K inhibitor
221535_at	55341	LSG1	large subunit GTPase 1 homolog (S. cerevisiae)	0.000296398	-0.249198	0.00792914	repressed PI3K inhibitor
213427_at	10799	RPP40	ribonuclease P 40kDa subunit	0.000293433	-0.333804	-0.0740217	repressed PI3K inhibitor
218888_s_at	81831	NETO2	neuropilin (NRP) and tolloid (TLL)-like 2	0.000289224	-0.497364	-0.131746	repressed PI3K inhibitor
201379_s_at	7165	TPD52L2	tumor protein D52-like 2	0.000288205	-0.14473	0.0573543	repressed PI3K inhibitor
201011_at	6184	RPN1	ribophorin I	0.00028757	-0.202723	0.015099	repressed PI3K inhibitor
211042_x_at	4162	MCAM	melanoma cell adhesion molecule /// melanoma cell adhesion molecule	0.000285888	-0.541487	-0.135595	repressed PI3K inhibitor
217833_at	10492	SYNCRIP	synaptotagmin binding, cytoplasmic RNA interacting protein	0.000284899	-0.638771	-0.111033	repressed PI3K inhibitor
202055_at	3836	KPNA1	karyopherin alpha 1 (importin alpha 5)	0.000284461	-0.378076	-0.078115	repressed PI3K inhibitor
202634_at	5440	POLR2K	polymerase (RNA) II (DNA directed) polypeptide K, 7.0kDa	0.000283	-0.186146	0.0290252	repressed PI3K inhibitor
218866_s_at	51728	POLR3K	polymerase (RNA) III (DNA directed) polypeptide K, 12.3 kDa	0.000282189	-0.443158	-0.0739087	repressed PI3K inhibitor
200906_s_at	23022	PALLD	palladin, cytoskeletal associated protein	0.000281215	-0.388556	0.022744	repressed PI3K inhibitor
201671_x_at	9097	USP14	ubiquitin specific peptidase 14 (tRNA-guanine transglycosylase)	0.000280156	-0.379305	-0.0659971	repressed PI3K inhibitor
201196_s_at	262	AMD1	adenosylmethionine decarboxylase 1	0.000277762	-0.453926	-0.115878	repressed PI3K inhibitor
202887_s_at	54541	DDIT4	DNA-damage-inducible transcript 4	0.000277044	-0.123814	0.504108	repressed PI3K inhibitor
218025_s_at	10455	PECI	peroxisomal D3,D2-enoyl-CoA isomerase	0.000275032	-0.0993607	0.126048	repressed PI3K inhibitor
210117_at	6674	SPAG1	sperm associated antigen 1	0.000274227	-0.55105	-0.0698464	repressed PI3K inhibitor
221931_s_at	81929	SEH1L	SEH1-like (S. cerevisiae)	0.000268437	-0.417559	-0.125755	repressed PI3K inhibitor
213052_at	5576	PRKAR2A	Protein kinase, cAMP-dependent, regulatory, type II, alpha	0.000267432	-0.35151	-0.0484535	repressed PI3K inhibitor
212683_at	9673	KIAA0446	KIAA0446 gene product	0.000267341	-0.320509	-0.0367898	repressed PI3K inhibitor
204488_at	22845	TMEM15	transmembrane protein 15	0.000264055	-0.444518	-0.11256	repressed PI3K inhibitor
217835_x_at	55969	C20orf24	chromosome 20 open reading frame 24	0.000262148	-0.21719	0.0195956	repressed PI3K inhibitor
217168_s_at	9709	HERPUD1	homocysteine-inducible, endoplasmic reticulum stress-inducible, ubiquitin-like domain member 1	0.000261384	0.0123644	0.323139	repressed PI3K inhibitor
218527_at	54840	APTX	aprataxin	0.000253547	-0.262774	0.0193634	repressed PI3K inhibitor
201144_s_at	1965	EIF2S1	eukaryotic translation initiation factor 2, subunit 1 alpha, 35kDa	0.000252232	-0.339126	-0.0128046	repressed PI3K inhibitor
212137_at	23367	LARP1	La ribonucleoprotein domain family, member 1	0.000250605	-0.271992	-0.0584744	repressed PI3K inhibitor
218249_at	64429	ZDHHC6	zinc finger, DHHC-type containing 6	0.000248459	-0.250162	-0.0333574	repressed PI3K inhibitor
202346_at	3093	HIP2	huntingtin interacting protein 2	0.000245834	-0.394374	-0.0579533	repressed PI3K inhibitor
202297_s_at	11079	RER1	RER1 retention in endoplasmic reticulum 1 homolog (S. cerevisiae)	0.000243281	-0.132361	0.00986127	repressed PI3K inhibitor
204331_s_at	6183	MRPS12	mitochondrial ribosomal protein S12	0.000243005	-0.323785	-0.045253	repressed PI3K inhibitor
208687_x_at	3312	HSPA8	heat shock 70kDa protein 8	0.000242846	-0.32329	0.0348731	repressed PI3K inhibitor
211576_s_at	6573	SLC19A1	solute carrier family 19 (folate transporter), member 1	0.000241115	-0.871631	-0.227292	repressed PI3K inhibitor
218678_at	10763	NES	nestin	0.000240767	-0.483017	0.0185254	repressed PI3K inhibitor
205904_at	4276	MICA	MHC class I polypeptide-related sequence A	0.000240134	-0.251132	0.0495803	repressed PI3K inhibitor
218530_at	29109	FHOD1	formin homology 2 domain containing 1	0.000239719	-0.602649	-0.0407873	repressed PI3K inhibitor
211015_s_at	3308	HSPA4	heat shock 70kDa protein 4	0.000237129	-0.36968	0.00475614	repressed PI3K inhibitor
209608_s_at	39	ACAT2	acetyl-Coenzyme A acetyltransferase 2 (acetoacetyl Coenzyme A thiolase)	0.000236438	-0.272086	-0.0481326	repressed PI3K inhibitor
218982_s_at	51373	MRPS17	mitochondrial ribosomal protein S17	0.000235799	-0.463869	-0.085429	repressed PI3K inhibitor
218349_s_at	55055	ZWILCH	Zwilch, kinetochore associated, homolog (Drosophila)	0.00023522	-0.272556	-0.0130798	repressed PI3K inhibitor
213476_x_at	10381	TUBB3	tubulin, beta 3	0.000234091	-0.240195	-0.0414612	repressed PI3K inhibitor
212037_at	5411	PNN	pinin, desmosome associated protein	0.000230581	-0.661012	-0.140311	repressed PI3K inhibitor
202375_at	9871	SEC24D	SEC24 related gene family, member D (S. cerevisiae)	0.000228626	-0.324389	0.123572	repressed PI3K inhibitor
210211_s_at	3320	HSP90AA1	heat shock protein 90kDa alpha (cytosolic), class A member 1	0.000227145	-0.113299	0.0742964	repressed PI3K inhibitor
218254_s_at	51128	SAR1B	SAR1 gene homolog B (S. cerevisiae)	0.000226298	-0.295457	-0.0117729	repressed PI3K inhibitor
201375_s_at	5516	PPP2CB	protein phosphatase 2 (formerly 2A), catalytic subunit, beta isoform	0.000224186	-0.175808	0.0149116	repressed PI3K inhibitor
206533_at	1138	CHRNA5	cholinergic receptor, nicotinic, alpha 5	0.000220425	-0.319462	0.00140409	repressed PI3K inhibitor
205704_s_at	23545	ATP6V0A2	ATPase, H+ transporting, lysosomal V0 subunit a2	0.00021731	-0.303055	-0.0577536	repressed PI3K inhibitor
205335_s_at	6728	SRP19	signal recognition particle 19kDa	0.000215555	-0.346388	0.00041379	repressed PI3K inhibitor
212723_at	23210	PTDSR	phosphatidylserine receptor	0.000214367	-0.776349	-0.00480641	repressed PI3K inhibitor
222010_at	6950	TCP1	t-complex 1	0.000210896	-0.128124	0.0642439	repressed PI3K inhibitor
203622_s_at	56902	LOC56902	putatative 28 kDa protein	0.000210642	-0.498595	-0.0738779	repressed PI3K inhibitor
200703_at	8655	DYNLL1	dynein, light chain, LC8-type 1	0.000210501	-0.359171	-0.0274788	repressed PI3K inhibitor
201437_s_at	1977	EIF4E	eukaryotic translation initiation factor 4E	0.000210112	-0.394641	-0.09181	repressed PI3K inhibitor
209523_at	6873	TAF2	TAF2 RNA polymerase II, TATA box binding protein (TBP)-associated factor, 150kDa	0.000209471	-0.303763	-0.0190826	repressed PI3K inhibitor
212686_at	57460	PPM1H	protein phosphatase 1H (PP2C domain containing)	0.000207451	-0.279056	-0.00742796	repressed PI3K inhibitor
218238_at	23560	GTPBP4	GTP binding protein 4	0.000200912	-0.523265	-0.126663	repressed PI3K inhibitor
200713_s_at	22919	MAPRE1	microtubule-associated protein, RP/EB family, member 1	0.000196917	-0.208399	-0.0145254	repressed PI3K inhibitor
218358_at	79174	CRELD2	cysteine-rich with EGF-like domains 2	0.000196803	-0.229842	0.0398813	repressed PI3K inhibitor
216996_s_at	22868	FASTKD2	FAST kinase domains 2	0.000196444	-0.311899	-0.107988	repressed PI3K inhibitor
201286_at	6382	SDC1	syndecan 1	0.000192809	-0.38194	-0.0811463	repressed PI3K inhibitor
218497_s_at	246243	RNASEH1	ribonuclease H1	0.000188223	-0.234076	-0.0307083	repressed PI3K inhibitor
204355_at	22907	DHX30	DEAH (Asp-Glu-Ala-His) box polypeptide 30	0.000186947	-0.398664	-0.077593	repressed PI3K inhibitor
210512_s_at	7422	VEGF	vascular endothelial growth factor	0.000180019	-0.495523	0.177826	repressed PI3K inhibitor
202691_at	6632	SNRPD1	small nuclear ribonucleoprotein D1 polypeptide 16kDa	0.000179837	-0.477076	-0.137183	repressed PI3K inhibitor
202541_at	9255	SCYE1	small inducible cytokine subfamily E, member 1 (endothelial monocyte-activating)	0.000179325	-0.309014	-0.0430327	repressed PI3K inhibitor
117_at	3310 /// 652878	HSPA6 /// LOC652878	heat shock 70kDa protein 6 (HSP70B') /// similar to heat shock 70kDa protein 6 (HSP70B)	0.000177648	-0.35617	0.805706	repressed PI3K inhibitor
210041_s_at	5238	PGM3	phosphoglucomutase 3	0.000177	-0.186595	0.152092	repressed PI3K inhibitor
202234_s_at	6566	SLC16A1	solute carrier family 16, member 1 (monocarboxylic acid transporter 1)	0.000176938	-0.299941	0.0365567	repressed PI3K inhibitor
201659_s_at	400	ARL1	ADP-ribosylation factor-like 1	0.000172811	-0.136334	0.0195749	repressed PI3K inhibitor
202919_at	25843	PREI3	preimplantation protein 3	0.000171134	-0.455075	-0.0120825	repressed PI3K inhibitor
221437_s_at	2035 /// 64960	EPB41 /// MRPS15	erythrocyte membrane protein band 4.1 (elliptocytosis 1, RH-linked) /// erythrocyte membrane protein band 4.1 (elliptocytosis 1, RH-linked) /// mitochondrial ribosomal protein S15 /// mitochondrial ribosomal protein S15	0.000170222	-0.220347	0.0488158	repressed PI3K inhibitor
212643_at	93487	C14orf32	chromosome 14 open reading frame 32	0.000168873	-0.295456	-0.0959945	repressed PI3K inhibitor
203093_s_at	10469	TIMM44	translocase of inner mitochondrial membrane 44 homolog (yeast)	0.000167463	-0.328096	-0.0120028	repressed PI3K inhibitor
200054_at	8882	ZNF259	zinc finger protein 259 /// zinc finger protein 259	0.000165278	-0.306309	-0.0163118	repressed PI3K inhibitor
217106_x_at	27292	DIMT1L	DIM1 dimethyladenosine transferase 1-like (S. cerevisiae)	0.000161918	-0.302876	-0.0520392	repressed PI3K inhibitor
219126_at	55274	PHF10	PHD finger protein 10	0.000160436	-0.388044	-0.0895278	repressed PI3K inhibitor
217716_s_at	29927	SEC61A1	Sec61 alpha 1 subunit (S. cerevisiae)	0.000154172	-0.0859734	0.0292323	repressed PI3K inhibitor
205462_s_at	3241	HPCAL1	hippocalcin-like 1	0.000151759	-0.345268	0.039952	repressed PI3K inhibitor
201807_at	9559	VPS26A	vacuolar protein sorting 26 homolog A (yeast)	0.000150958	-0.132887	0.00117954	repressed PI3K inhibitor
201583_s_at	10483	SEC23B	Sec23 homolog B (S. cerevisiae)	0.000149011	-0.231408	0.0841145	repressed PI3K inhibitor
218368_s_at	51330	TNFRSF12A	tumor necrosis factor receptor superfamily, member 12A	0.00014826	-0.536612	-0.0951851	repressed PI3K inhibitor
218680_x_at	25764	HYPK	Huntingtin interacting protein K	0.000148033	-0.196029	-0.00716664	repressed PI3K inhibitor
208843_s_at	26003	GORASP2	golgi reassembly stacking protein 2, 55kDa	0.000147789	-0.171616	0.00827896	repressed PI3K inhibitor
202613_at	1503	CTPS	CTP synthase	0.000144869	-0.686011	-0.18867	repressed PI3K inhibitor
201067_at	---	---	---	0.000141828	-0.158366	0.0300039	repressed PI3K inhibitor
203925_at	2730	GCLM	glutamate-cysteine ligase, modifier subunit	0.000139869	-0.233944	0.0798314	repressed PI3K inhibitor
203814_s_at	4835	NQO2	NAD(P)H dehydrogenase, quinone 2	0.000138305	-0.252347	0.0763244	repressed PI3K inhibitor
204219_s_at	5700	PSMC1	proteasome (prosome, macropain) 26S subunit, ATPase, 1	0.000137936	-0.205224	-0.00864329	repressed PI3K inhibitor
218214_at	60673	C12orf44	chromosome 12 open reading frame 44	0.000137054	-0.222608	0.0391686	repressed PI3K inhibitor
211968_s_at	3320	HSP90AA1	heat shock protein 90kDa alpha (cytosolic), class A member 1	0.000135212	-0.140715	0.0727373	repressed PI3K inhibitor
218936_s_at	29080	CCDC59	coiled-coil domain containing 59	0.000135148	-0.324731	-0.0491654	repressed PI3K inhibitor
201695_s_at	4860	NP	nucleoside phosphorylase	0.000135067	-0.414362	-0.00523864	repressed PI3K inhibitor
[truncated: 224 more rows]
